# Supplementary material for: Crystal structure of (E)-N-(3,3-di­phenyl­allyl­idene)-9-ethyl-9H-carbazol-3-amine
Source: Acta Crystallogr E Crystallogr Commun. 2015 Mar 28;71(Pt 4):418–20. doi: 10.1107/S2056989015005770 (PMC4438789; doi:10.1107/S2056989015005770)
Supplement: Supplementary file 1 [file e-71-00418-sup1.cif]

##############################################################################
#                                                                            #
# This CIF contains the data in a paper accepted for publication in          #
# Acta Crystallographica Section E. It conforms to the requirements of       #
# Notes for Authors for Acta Crystallographica Section E, and has been       #
# peer reviewed under the auspices of the IUCr Commission on Journals.       #
#                                                                            #
# Full details of the Crystallographic Information File format               #
# are given in the paper "The Crystallographic Information File (CIF):       #
# a New Standard Archive File for Crystallography" by S. R. Hall, F. H.      #
# Allen and I. D. Brown [Acta Cryst. (1991), A47, 655-685].                  #
#                                                                            #
# The current version of the core CIF dictionary is obtainable from          #
# ftp://ftp.iucr.org/pub/cif_core.dic.                                       #
#                                                                            #
# Software is freely available for graphical display of the structure(s)     #
# in this CIF. For information consult the CIF software page                 #
# http://www.iucr.org/resources/cif/software.                                #
#                                                                            #
# This file may be used for bona fide research purposes within the           #
# scientific community so long as proper attribution is given to the journal # 
# article from which it was obtained.                                        #
#                                                                            #
##############################################################################
data_global
_audit_creation_method     SHELXL-97
_journal_date_recd_electronic     2015-03-16
_journal_date_accepted     2015-03-22
_journal_name_full     'Acta Crystallographica, Section E'
_journal_year     2015
_journal_volume     71
_journal_issue      4
_journal_page_first     418
_journal_page_last     420
_journal_paper_category     GO
_journal_paper_doi     10.1107/S2056989015005770
_journal_coeditor_code     SU5095
_publ_contact_author_name     'S. Murugavel'
_publ_contact_author_address
;
  Department of Physics
  Thanthai Periyar Government Institute of Technology
  Vellore-632 002
  Tamilnadu
  India
;
_publ_contact_author_email     smurugavel27@gmail.com
_publ_contact_author_fax     '091 9790084145'
_publ_contact_author_phone     '0416 2266652'
_publ_section_title
;\
Crystal structure of
(<i>E</i>)-<i>N</i>-(3,3-diphenylallylidene)-9-ethyl-9<i>H</i>-carbazol-3-\
amine
;
loop_
    _publ_author_name
    _publ_author_footnote
    _publ_author_address
    'Kannan Thirumurthy' ?
;
Department of Chemistry
Annamalai University
Annamalainagar 608 002
Chidambaram
Tamilnadu
India
;
    'Ganesamoorthy Thirunarayanan' ?
;
Department of Chemistry
Annamalai University
Annamalainagar 608 002
Chidambaram
Tamilnadu
India
;
    'Murugavel, S.' ?
;
Department of Physics
Thanthai Periyar Government Institute of Technology
Vellore 632 002
India
;
_publ_section_synopsis
;
In the title compound, the carbazole ring system is essentially planar (r.m.s.
deviation = 0.025 \%A). The crystal packing is stabilized by intermolecular
C---H...\p interactions, forming a three-dimensional supramolecular network.
;
data_I
_audit_creation_method     SHELXL-97
_database_code_depnum_ccdc_archive     'CCDC 967497'
_chemical_name_systematic
;\
(<i>E</i>)-<i>N</i>-(3,3-Diphenylallylidene)-9-ethyl-9<i>H</i>-carbazol-3-\
amine
;
_chemical_name_common     ?
_chemical_formula_moiety     'C29 H24 N2'
_chemical_formula_sum     'C29 H24 N2'
_chemical_formula_iupac     'C29 H24 N2'
_chemical_formula_weight     400.50
_chemical_melting_point     ?
_symmetry_cell_setting     monoclinic
_symmetry_space_group_name_H-M     'P 21/c'
_symmetry_space_group_name_Hall     '-P 2ybc'
loop_
    _symmetry_equiv_pos_as_xyz
    'x, y, z'
    '-x, y+1/2, -z+1/2'
    '-x, -y, -z'
    'x, -y-1/2, z-1/2'
_cell_length_a     13.6502(17)
_cell_length_b     8.7616(13)
_cell_length_c     18.224(2)
_cell_angle_alpha     90.00
_cell_angle_beta     92.234(11)
_cell_angle_gamma     90.00
_cell_volume     2177.9(5)
_cell_formula_units_Z     4
_cell_measurement_reflns_used     5927
_cell_measurement_theta_min     2.8
_cell_measurement_theta_max     29.3
_cell_measurement_temperature     293(2)
_exptl_crystal_description     'block'
_exptl_crystal_colour     'red'
_exptl_crystal_size_max     0.23
_exptl_crystal_size_mid     0.21
_exptl_crystal_size_min     0.15
_exptl_crystal_density_diffrn     1.221
_exptl_crystal_density_meas     ?
_exptl_crystal_density_method     'not measured'
_exptl_crystal_F_000     848
_exptl_absorpt_coefficient_mu     0.071
_exptl_absorpt_correction_type     multi-scan
_exptl_absorpt_process_details
;
(SADABS; Sheldrick, 1996)
;
_exptl_absorpt_correction_T_min     0.984
_exptl_absorpt_correction_T_max     0.989
_exptl_special_details     ?
_diffrn_ambient_temperature     293(2)
_diffrn_radiation_type     MoK\a
_diffrn_radiation_wavelength     0.71073
_diffrn_radiation_source     'fine-focus sealed tube'
_diffrn_radiation_monochromator     graphite
_diffrn_measurement_device_type     'Bruker SMART CCD area-detector'
_diffrn_measurement_method     '\f and \w scans'
_diffrn_detector_area_resol_mean     ?
_diffrn_reflns_number     9709
_diffrn_reflns_av_R_equivalents     0.0467
_diffrn_reflns_av_sigmaI/netI     0.0633
_diffrn_reflns_theta_min     2.76
_diffrn_reflns_theta_max     29.27
_diffrn_reflns_theta_full     25.00
_diffrn_measured_fraction_theta_max     0.840
_diffrn_measured_fraction_theta_full     0.999
_diffrn_reflns_limit_h_min     -15
_diffrn_reflns_limit_h_max     18
_diffrn_reflns_limit_k_min     -11
_diffrn_reflns_limit_k_max     11
_diffrn_reflns_limit_l_min     -24
_diffrn_reflns_limit_l_max     23
_diffrn_standards_number     0
_diffrn_standards_interval_count     ?
_diffrn_standards_interval_time     ?
_diffrn_standards_decay_%     ?
_refine_special_details
;
 Refinement of F^2^ against ALL reflections.  The weighted R-factor wR and
 goodness of fit S are based on F^2^, conventional R-factors R are based
 on F, with F set to zero for negative F^2^. The threshold expression of
 F^2^ > 2sigma(F^2^) is used only for calculating R-factors(gt) etc. and is
 not relevant to the choice of reflections for refinement.  R-factors based
 on F^2^ are statistically about twice as large as those based on F, and R-
 factors based on ALL data will be even larger.
;
_reflns_number_total     4982
_reflns_number_gt     3066
_reflns_threshold_expression     I>2\s(I)
_refine_ls_structure_factor_coef     Fsqd
_refine_ls_matrix_type     full
_refine_ls_R_factor_all     0.0948
_refine_ls_R_factor_gt     0.0556
_refine_ls_wR_factor_gt     0.1241
_refine_ls_wR_factor_ref     0.1500
_refine_ls_goodness_of_fit_ref     1.027
_refine_ls_restrained_S_all     1.027
_refine_ls_number_reflns     4982
_refine_ls_number_parameters     280
_refine_ls_number_restraints     0
_refine_ls_hydrogen_treatment     constr
_refine_ls_weighting_scheme     calc
_refine_ls_weighting_details
         'calc w=1/[\s^2^(Fo^2^)+(0.0555P)^2^+0.1709P] where P=(Fo^2^+2Fc^2^)/3'
_atom_sites_solution_hydrogens     geom
_atom_sites_solution_primary     direct
_atom_sites_solution_secondary     difmap
_refine_ls_shift/su_max     0.000
_refine_ls_shift/su_mean     0.000
_refine_diff_density_max     0.167
_refine_diff_density_min     -0.194
_refine_ls_extinction_method     none
_refine_ls_extinction_coef     ?
loop_
    _atom_type_symbol
    _atom_type_description
    _atom_type_scat_dispersion_real
    _atom_type_scat_dispersion_imag
    _atom_type_scat_source
    'C' 'C' 0.0033 0.0016
                         'International Tables Vol C Tables 4.2.6.8 and 6.1.1.4'
    'H' 'H' 0.0000 0.0000
                         'International Tables Vol C Tables 4.2.6.8 and 6.1.1.4'
    'N' 'N' 0.0061 0.0033
                         'International Tables Vol C Tables 4.2.6.8 and 6.1.1.4'
_computing_data_collection
;
SMART (Bruker, 2002)
;
_computing_cell_refinement
;
SAINT (Bruker, 2002)
;
_computing_data_reduction
;
SAINT (Bruker, 2002)
;
_computing_structure_solution
;
SHELXS97 (Sheldrick, 2008)
;
_computing_structure_refinement
;
SHELXL97 (Sheldrick, 2008)
;
_computing_molecular_graphics
;
ORTEP-3 for Windows (Farrugia (2012)
;
_computing_publication_material
;
SHELXL97 (Sheldrick, 2008) and  PLATON  (Spek, 2009)
;
loop_
    _atom_site_type_symbol
    _atom_site_label
    _atom_site_fract_x
    _atom_site_fract_y
    _atom_site_fract_z
    _atom_site_U_iso_or_equiv
    _atom_site_adp_type
    _atom_site_calc_flag
    _atom_site_refinement_flags
    _atom_site_occupancy
    _atom_site_symmetry_multiplicity
    _atom_site_disorder_assembly
    _atom_site_disorder_group
    C C14 0.5899(2) 1.3222(3) 0.14013(13) 0.0822(7) Uani d . 1 1 . .
    H H14A 0.6192 1.4132 0.1215 0.123 Uiso calc R 1 1 . .
    H H14B 0.6144 1.3041 0.1894 0.123 Uiso calc R 1 1 . .
    H H14C 0.5200 1.3346 0.1399 0.123 Uiso calc R 1 1 . .
    N N2 0.19996(10) 0.8129(2) 0.10030(8) 0.0516(4) Uani d . 1 1 . .
    C C10 0.29431(12) 0.8778(2) 0.09957(9) 0.0454(4) Uani d . 1 1 . .
    C C9 0.36711(12) 0.8093(2) 0.14234(9) 0.0449(4) Uani d . 1 1 . .
    H H9 0.3538 0.7226 0.1696 0.054 Uiso calc R 1 1 . .
    C C4 0.47794(13) 1.0054(2) 0.10553(9) 0.0462(4) Uani d . 1 1 . .
    C C3 0.46026(12) 0.8713(2) 0.14420(9) 0.0427(4) Uani d . 1 1 . .
    N N1 0.57338(11) 1.04985(18) 0.11800(8) 0.0530(4) Uani d . 1 1 . .
    C C12 0.40455(14) 1.0746(2) 0.06391(10) 0.0530(5) Uani d . 1 1 . .
    H H12 0.4166 1.1636 0.0380 0.064 Uiso calc R 1 1 . .
    C C11 0.31382(14) 1.0100(2) 0.06153(10) 0.0518(5) Uani d . 1 1 . .
    H H11 0.2636 1.0560 0.0336 0.062 Uiso calc R 1 1 . .
    C C19 -0.16510(13) 0.7140(2) 0.04772(10) 0.0533(5) Uani d . 1 1 . .
    H H19 -0.1369 0.7691 0.0867 0.064 Uiso calc R 1 1 . .
    C C15 0.14631(13) 0.8153(2) 0.04164(10) 0.0529(5) Uani d . 1 1 . .
    H H15 0.1714 0.8548 -0.0011 0.063 Uiso calc R 1 1 . .
    C C2 0.55154(13) 0.8316(2) 0.18155(9) 0.0455(4) Uani d . 1 1 . .
    C C18 -0.11167(13) 0.6882(2) -0.01430(10) 0.0471(4) Uani d . 1 1 . .
    C C1 0.61869(13) 0.9460(2) 0.16451(10) 0.0510(5) Uani d . 1 1 . .
    C C16 0.04842(13) 0.7586(3) 0.04026(10) 0.0553(5) Uani d . 1 1 . .
    H H16 0.0230 0.7319 0.0851 0.066 Uiso calc R 1 1 . .
    C C23 -0.15719(14) 0.6089(2) -0.07131(11) 0.0588(5) Uani d . 1 1 . .
    H H23 -0.1235 0.5911 -0.1139 0.071 Uiso calc R 1 1 . .
    C C20 -0.25842(14) 0.6598(3) 0.05254(12) 0.0614(6) Uani d . 1 1 . .
    H H20 -0.2930 0.6772 0.0947 0.074 Uiso calc R 1 1 . .
    C C24 0.02709(12) 0.7604(2) -0.09425(9) 0.0477(5) Uani d . 1 1 . .
    C C13 0.61468(15) 1.1902(2) 0.09293(11) 0.0614(5) Uani d . 1 1 . .
    H H13A 0.5906 1.2099 0.0430 0.074 Uiso calc R 1 1 . .
    H H13B 0.6854 1.1800 0.0923 0.074 Uiso calc R 1 1 . .
    C C8 0.58185(14) 0.7119(2) 0.22603(10) 0.0550(5) Uani d . 1 1 . .
    H H8 0.5385 0.6343 0.2374 0.066 Uiso calc R 1 1 . .
    C C29 0.10181(14) 0.6715(3) -0.11811(11) 0.0592(5) Uani d . 1 1 . .
    H H29 0.1314 0.6011 -0.0862 0.071 Uiso calc R 1 1 . .
    C C28 0.13409(15) 0.6844(3) -0.18854(13) 0.0714(7) Uani d . 1 1 . .
    H H28 0.1846 0.6220 -0.2037 0.086 Uiso calc R 1 1 . .
    C C5 0.71384(14) 0.9426(3) 0.19254(11) 0.0666(6) Uani d . 1 1 . .
    H H5 0.7580 1.0194 0.1817 0.080 Uiso calc R 1 1 . .
    C C22 -0.25053(16) 0.5561(3) -0.06653(13) 0.0688(6) Uani d . 1 1 . .
    H H22 -0.2800 0.5034 -0.1058 0.083 Uiso calc R 1 1 . .
    C C25 -0.01406(15) 0.8636(3) -0.14288(11) 0.0639(6) Uani d . 1 1 . .
    H H25 -0.0655 0.9249 -0.1284 0.077 Uiso calc R 1 1 . .
    C C21 -0.30082(16) 0.5802(3) -0.00460(13) 0.0675(6) Uani d . 1 1 . .
    H H21 -0.3641 0.5423 -0.0012 0.081 Uiso calc R 1 1 . .
    C C27 0.09292(18) 0.7869(3) -0.23570(12) 0.0767(7) Uani d . 1 1 . .
    H H27 0.1145 0.7952 -0.2833 0.092 Uiso calc R 1 1 . .
    C C6 0.74105(16) 0.8237(3) 0.23656(12) 0.0746(7) Uani d . 1 1 . .
    H H6 0.8050 0.8196 0.2560 0.089 Uiso calc R 1 1 . .
    C C26 0.01946(18) 0.8779(3) -0.21270(12) 0.0784(7) Uani d . 1 1 . .
    H H26 -0.0083 0.9503 -0.2445 0.094 Uiso calc R 1 1 . .
    C C7 0.67657(16) 0.7091(3) 0.25318(11) 0.0699(6) Uani d . 1 1 . .
    H H7 0.6977 0.6289 0.2832 0.084 Uiso calc R 1 1 . .
    C C17 -0.00988(13) 0.7403(2) -0.01930(9) 0.0478(4) Uani d . 1 1 . .
loop_
    _atom_site_aniso_label
    _atom_site_aniso_U_11
    _atom_site_aniso_U_22
    _atom_site_aniso_U_33
    _atom_site_aniso_U_12
    _atom_site_aniso_U_13
    _atom_site_aniso_U_23
    C14 0.116(2) 0.0536(15) 0.0788(15) -0.0230(14) 0.0288(14) -0.0040(12)
    N2 0.0456(9) 0.0658(12) 0.0433(8) 0.0018(8) -0.0019(7) -0.0031(8)
    C10 0.0456(10) 0.0533(12) 0.0372(9) 0.0019(8) 0.0004(7) -0.0053(8)
    C9 0.0533(11) 0.0435(11) 0.0377(9) -0.0022(8) -0.0017(8) -0.0005(8)
    C4 0.0522(11) 0.0419(11) 0.0444(9) 0.0002(8) 0.0019(8) -0.0038(8)
    C3 0.0499(10) 0.0401(10) 0.0380(9) 0.0004(8) -0.0001(7) -0.0022(8)
    N1 0.0532(9) 0.0478(10) 0.0578(9) -0.0083(8) 0.0017(7) -0.0004(8)
    C12 0.0614(12) 0.0441(12) 0.0535(11) 0.0019(9) 0.0023(9) 0.0054(9)
    C11 0.0568(11) 0.0526(12) 0.0455(10) 0.0101(9) -0.0034(8) 0.0013(9)
    C19 0.0526(11) 0.0567(13) 0.0504(10) 0.0044(9) -0.0021(8) 0.0045(9)
    C15 0.0484(10) 0.0683(14) 0.0418(10) 0.0015(9) -0.0006(8) -0.0023(9)
    C2 0.0482(10) 0.0488(11) 0.0393(9) 0.0001(8) 0.0002(7) -0.0041(8)
    C18 0.0471(10) 0.0461(11) 0.0474(10) 0.0048(8) -0.0057(8) 0.0054(8)
    C1 0.0532(11) 0.0524(12) 0.0472(10) -0.0032(9) -0.0009(8) -0.0064(9)
    C16 0.0472(10) 0.0735(15) 0.0451(10) 0.0008(10) -0.0007(8) 0.0036(10)
    C23 0.0559(12) 0.0603(14) 0.0596(12) 0.0007(10) -0.0046(9) -0.0024(10)
    C20 0.0531(12) 0.0642(15) 0.0671(13) 0.0050(10) 0.0057(10) 0.0154(11)
    C24 0.0446(10) 0.0522(12) 0.0459(10) 0.0039(9) -0.0039(8) -0.0050(9)
    C13 0.0704(13) 0.0566(14) 0.0584(12) -0.0141(11) 0.0164(10) 0.0004(10)
    C8 0.0571(11) 0.0621(14) 0.0456(10) 0.0048(10) 0.0005(8) 0.0032(9)
    C29 0.0545(12) 0.0603(14) 0.0626(12) 0.0056(10) 0.0008(9) -0.0078(10)
    C28 0.0530(12) 0.0880(19) 0.0741(15) -0.0027(12) 0.0132(11) -0.0268(14)
    C5 0.0539(12) 0.0804(17) 0.0649(13) -0.0121(11) -0.0057(10) -0.0085(12)
    C22 0.0697(14) 0.0616(15) 0.0738(14) -0.0076(11) -0.0155(12) -0.0035(12)
    C25 0.0635(13) 0.0712(15) 0.0568(12) 0.0143(11) -0.0012(10) 0.0049(11)
    C21 0.0553(12) 0.0585(15) 0.0879(16) -0.0069(10) -0.0070(12) 0.0194(13)
    C27 0.0734(15) 0.108(2) 0.0490(12) -0.0204(15) 0.0074(11) -0.0124(13)
    C6 0.0600(13) 0.101(2) 0.0610(13) 0.0021(13) -0.0172(11) -0.0034(14)
    C26 0.0879(17) 0.092(2) 0.0542(13) 0.0018(15) -0.0057(12) 0.0154(13)
    C7 0.0667(14) 0.0886(18) 0.0534(12) 0.0103(13) -0.0094(10) 0.0095(12)
    C17 0.0488(10) 0.0488(12) 0.0454(10) 0.0066(9) -0.0037(8) 0.0012(9)
_geom_special_details
;
 All esds (except the esd in the dihedral angle between two l.s. planes)
 are estimated using the full covariance matrix.  The cell esds are taken
 into account individually in the estimation of esds in distances, angles
 and torsion angles; correlations between esds in cell parameters are only
 used when they are defined by crystal symmetry.  An approximate (isotropic)
 treatment of cell esds is used for estimating esds involving l.s. planes.
;
loop_
    _geom_bond_atom_site_label_1
    _geom_bond_atom_site_label_2
    _geom_bond_site_symmetry_2
    _geom_bond_distance
    _geom_bond_publ_flag
    C14 C13 . 1.488(3) ?
    N2 C15 . 1.272(2) ?
    N2 C10 . 1.408(2) ?
    C10 C9 . 1.376(2) ?
    C10 C11 . 1.381(3) ?
    C9 C3 . 1.382(2) ?
    C4 N1 . 1.370(2) ?
    C4 C12 . 1.374(2) ?
    C4 C3 . 1.396(3) ?
    C3 C2 . 1.439(2) ?
    N1 C1 . 1.374(2) ?
    N1 C13 . 1.435(2) ?
    C12 C11 . 1.361(3) ?
    C19 C20 . 1.365(3) ?
    C19 C18 . 1.387(3) ?
    C15 C16 . 1.425(2) ?
    C2 C8 . 1.379(3) ?
    C2 C1 . 1.401(3) ?
    C18 C23 . 1.378(3) ?
    C18 C17 . 1.469(2) ?
    C1 C5 . 1.377(3) ?
    C16 C17 . 1.330(2) ?
    C23 C22 . 1.361(3) ?
    C20 C21 . 1.364(3) ?
    C24 C29 . 1.367(3) ?
    C24 C25 . 1.371(3) ?
    C24 C17 . 1.485(2) ?
    C8 C7 . 1.367(3) ?
    C29 C28 . 1.378(3) ?
    C28 C27 . 1.351(3) ?
    C5 C6 . 1.358(3) ?
    C22 C21 . 1.360(3) ?
    C25 C26 . 1.375(3) ?
    C27 C26 . 1.360(3) ?
    C6 C7 . 1.377(3) ?
loop_
    _geom_angle_atom_site_label_1
    _geom_angle_atom_site_label_2
    _geom_angle_atom_site_label_3
    _geom_angle_site_symmetry_1
    _geom_angle_site_symmetry_3
    _geom_angle
    _geom_angle_publ_flag
    C15 N2 C10 . . 118.81(16) ?
    C9 C10 C11 . . 120.03(17) ?
    C9 C10 N2 . . 117.33(17) ?
    C11 C10 N2 . . 122.53(16) ?
    C10 C9 C3 . . 119.10(17) ?
    N1 C4 C12 . . 129.36(18) ?
    N1 C4 C3 . . 109.73(15) ?
    C12 C4 C3 . . 120.90(17) ?
    C9 C3 C4 . . 119.69(16) ?
    C9 C3 C2 . . 134.08(17) ?
    C4 C3 C2 . . 106.19(16) ?
    C4 N1 C1 . . 108.43(15) ?
    C4 N1 C13 . . 125.00(17) ?
    C1 N1 C13 . . 126.23(16) ?
    C11 C12 C4 . . 118.49(18) ?
    C12 C11 C10 . . 121.74(17) ?
    C20 C19 C18 . . 121.14(19) ?
    N2 C15 C16 . . 121.17(18) ?
    C8 C2 C1 . . 119.35(17) ?
    C8 C2 C3 . . 134.14(18) ?
    C1 C2 C3 . . 106.50(16) ?
    C23 C18 C19 . . 117.43(18) ?
    C23 C18 C17 . . 120.66(17) ?
    C19 C18 C17 . . 121.91(16) ?
    N1 C1 C5 . . 129.66(19) ?
    N1 C1 C2 . . 109.14(15) ?
    C5 C1 C2 . . 121.20(19) ?
    C17 C16 C15 . . 125.96(18) ?
    C22 C23 C18 . . 121.2(2) ?
    C21 C20 C19 . . 119.9(2) ?
    C29 C24 C25 . . 117.50(18) ?
    C29 C24 C17 . . 120.63(17) ?
    C25 C24 C17 . . 121.82(17) ?
    N1 C13 C14 . . 112.39(17) ?
    C7 C8 C2 . . 119.0(2) ?
    C24 C29 C28 . . 121.3(2) ?
    C27 C28 C29 . . 120.4(2) ?
    C6 C5 C1 . . 117.9(2) ?
    C21 C22 C23 . . 120.3(2) ?
    C24 C25 C26 . . 121.0(2) ?
    C22 C21 C20 . . 120.0(2) ?
    C28 C27 C26 . . 119.2(2) ?
    C5 C6 C7 . . 121.8(2) ?
    C27 C26 C25 . . 120.5(2) ?
    C8 C7 C6 . . 120.7(2) ?
    C16 C17 C18 . . 121.61(17) ?
    C16 C17 C24 . . 121.49(17) ?
    C18 C17 C24 . . 116.75(15) ?
loop_
    _geom_torsion_atom_site_label_1
    _geom_torsion_atom_site_label_2
    _geom_torsion_atom_site_label_3
    _geom_torsion_atom_site_label_4
    _geom_torsion_site_symmetry_1
    _geom_torsion_site_symmetry_2
    _geom_torsion_site_symmetry_3
    _geom_torsion_site_symmetry_4
    _geom_torsion
    _geom_torsion_publ_flag
    C15 N2 C10 C9 . . . . -145.48(18) ?
    C15 N2 C10 C11 . . . . 38.4(3) ?
    C11 C10 C9 C3 . . . . -2.6(3) ?
    N2 C10 C9 C3 . . . . -178.80(15) ?
    C10 C9 C3 C4 . . . . 2.9(2) ?
    C10 C9 C3 C2 . . . . 179.98(18) ?
    N1 C4 C3 C9 . . . . 177.03(15) ?
    C12 C4 C3 C9 . . . . -1.8(3) ?
    N1 C4 C3 C2 . . . . -0.8(2) ?
    C12 C4 C3 C2 . . . . -179.66(16) ?
    C12 C4 N1 C1 . . . . 178.78(19) ?
    C3 C4 N1 C1 . . . . 0.1(2) ?
    C12 C4 N1 C13 . . . . 5.1(3) ?
    C3 C4 N1 C13 . . . . -173.63(17) ?
    N1 C4 C12 C11 . . . . -178.20(17) ?
    C3 C4 C12 C11 . . . . 0.4(3) ?
    C4 C12 C11 C10 . . . . -0.1(3) ?
    C9 C10 C11 C12 . . . . 1.2(3) ?
    N2 C10 C11 C12 . . . . 177.20(17) ?
    C10 N2 C15 C16 . . . . -176.66(18) ?
    C9 C3 C2 C8 . . . . 4.6(3) ?
    C4 C3 C2 C8 . . . . -178.0(2) ?
    C9 C3 C2 C1 . . . . -176.15(19) ?
    C4 C3 C2 C1 . . . . 1.23(19) ?
    C20 C19 C18 C23 . . . . 1.4(3) ?
    C20 C19 C18 C17 . . . . -177.52(18) ?
    C4 N1 C1 C5 . . . . -179.9(2) ?
    C13 N1 C1 C5 . . . . -6.3(3) ?
    C4 N1 C1 C2 . . . . 0.8(2) ?
    C13 N1 C1 C2 . . . . 174.34(17) ?
    C8 C2 C1 N1 . . . . 178.13(16) ?
    C3 C2 C1 N1 . . . . -1.2(2) ?
    C8 C2 C1 C5 . . . . -1.3(3) ?
    C3 C2 C1 C5 . . . . 179.36(17) ?
    N2 C15 C16 C17 . . . . -172.1(2) ?
    C19 C18 C23 C22 . . . . -0.9(3) ?
    C17 C18 C23 C22 . . . . 178.05(19) ?
    C18 C19 C20 C21 . . . . -0.7(3) ?
    C4 N1 C13 C14 . . . . 79.5(2) ?
    C1 N1 C13 C14 . . . . -93.1(2) ?
    C1 C2 C8 C7 . . . . 0.8(3) ?
    C3 C2 C8 C7 . . . . 180.0(2) ?
    C25 C24 C29 C28 . . . . -0.5(3) ?
    C17 C24 C29 C28 . . . . 177.20(19) ?
    C24 C29 C28 C27 . . . . 0.7(3) ?
    N1 C1 C5 C6 . . . . -178.4(2) ?
    C2 C1 C5 C6 . . . . 0.8(3) ?
    C18 C23 C22 C21 . . . . -0.4(3) ?
    C29 C24 C25 C26 . . . . -0.6(3) ?
    C17 C24 C25 C26 . . . . -178.3(2) ?
    C23 C22 C21 C20 . . . . 1.2(3) ?
    C19 C20 C21 C22 . . . . -0.6(3) ?
    C29 C28 C27 C26 . . . . 0.3(3) ?
    C1 C5 C6 C7 . . . . 0.0(3) ?
    C28 C27 C26 C25 . . . . -1.4(4) ?
    C24 C25 C26 C27 . . . . 1.6(4) ?
    C2 C8 C7 C6 . . . . 0.0(3) ?
    C5 C6 C7 C8 . . . . -0.5(4) ?
    C15 C16 C17 C18 . . . . -176.78(19) ?
    C15 C16 C17 C24 . . . . 7.9(3) ?
    C23 C18 C17 C16 . . . . -152.0(2) ?
    C19 C18 C17 C16 . . . . 26.9(3) ?
    C23 C18 C17 C24 . . . . 23.6(3) ?
    C19 C18 C17 C24 . . . . -157.54(18) ?
    C29 C24 C17 C16 . . . . 59.9(3) ?
    C25 C24 C17 C16 . . . . -122.5(2) ?
    C29 C24 C17 C18 . . . . -115.7(2) ?
    C25 C24 C17 C18 . . . . 61.9(3) ?
loop_
    _geom_hbond_atom_site_label_D
    _geom_hbond_atom_site_label_H
    _geom_hbond_atom_site_label_A
    _geom_hbond_site_symmetry_A
    _geom_hbond_distance_DH
    _geom_hbond_distance_HA
    _geom_hbond_distance_DA
    _geom_hbond_angle_DHA
    C7 H7 Cg1 2_645 0.93 2.92 3.647(2) 136
    C8 H8 Cg2 2_645 0.93 2.98 3.777(2) 145
    C11 H11 Cg3 3_575 0.93 2.85 3.551(2) 133
    C13 H13A Cg1 3_675 0.97 3.00 3.749(2) 135
    C20 H20 Cg4 1_455 0.93 2.62 3.498(2) 157
    C29 H29 Cg3 3_565 0.93 2.87 3.796(3) 175
_iucr_refine_instructions_details
;
TITL MP92 in P2(1)/c
CELL  0.71073  13.6502   8.7616  18.2244   90.000   92.234   90.000
ZERR    4.00   0.0017   0.0013   0.0022    0.000    0.011    0.000
LATT   1
SYMM  - X, 1/2 + Y, 1/2 - Z
SFAC  C    H    N
UNIT  116  96   8
MERG   2
FMAP   2
PLAN   20
ACTA    50.00
BOND
BOND $H
CONF
L.S.   8
WGHT    0.055500    0.170900
FVAR       5.22612
C14   1    0.589875    1.322246    0.140135    11.00000    0.11624    0.05364 =
         0.07881   -0.00404    0.02880   -0.02298
AFIX  33
H14A  2    0.619218    1.413218    0.121506    11.00000   -1.50000
H14B  2    0.614428    1.304092    0.189442    11.00000   -1.50000
H14C  2    0.519982    1.334572    0.139906    11.00000   -1.50000
AFIX   0
N2    3    0.199958    0.812867    0.100300    11.00000    0.04556    0.06578 =
         0.04330   -0.00314   -0.00187    0.00176
C10   1    0.294306    0.877764    0.099570    11.00000    0.04565    0.05325 =
         0.03718   -0.00529    0.00042    0.00185
C9    1    0.367107    0.809348    0.142341    11.00000    0.05330    0.04350 =
         0.03769   -0.00052   -0.00171   -0.00219
AFIX  43
H9    2    0.353783    0.722609    0.169624    11.00000   -1.20000
AFIX   0
C4    1    0.477942    1.005387    0.105534    11.00000    0.05224    0.04193 =
         0.04438   -0.00384    0.00187    0.00019
C3    1    0.460263    0.871279    0.144197    11.00000    0.04990    0.04011 =
         0.03798   -0.00223   -0.00014    0.00041
N1    3    0.573382    1.049847    0.118003    11.00000    0.05321    0.04784 =
         0.05783   -0.00035    0.00172   -0.00835
C12   1    0.404554    1.074608    0.063910    11.00000    0.06136    0.04412 =
         0.05354    0.00543    0.00227    0.00188
AFIX  43
H12   2    0.416601    1.163604    0.037952    11.00000   -1.20000
AFIX   0
C11   1    0.313825    1.009972    0.061529    11.00000    0.05675    0.05260 =
         0.04550    0.00128   -0.00335    0.01014
AFIX  43
H11   2    0.263642    1.056038    0.033550    11.00000   -1.20000
AFIX   0
C19   1   -0.165098    0.714019    0.047721    11.00000    0.05259    0.05671 =
         0.05042    0.00450   -0.00205    0.00442
AFIX  43
H19   2   -0.136863    0.769148    0.086691    11.00000   -1.20000
AFIX   0
C15   1    0.146314    0.815330    0.041643    11.00000    0.04840    0.06834 =
         0.04178   -0.00235   -0.00064    0.00147
AFIX  43
H15   2    0.171434    0.854850   -0.001094    11.00000   -1.20000
AFIX   0
C2    1    0.551542    0.831568    0.181548    11.00000    0.04823    0.04877 =
         0.03930   -0.00412    0.00017    0.00007
C18   1   -0.111671    0.688246   -0.014305    11.00000    0.04715    0.04609 =
         0.04736    0.00537   -0.00572    0.00477
C1    1    0.618694    0.945986    0.164513    11.00000    0.05315    0.05238 =
         0.04724   -0.00638   -0.00092   -0.00318
C16   1    0.048416    0.758612    0.040256    11.00000    0.04720    0.07349 =
         0.04509    0.00356   -0.00069    0.00075
AFIX  43
H16   2    0.022954    0.731949    0.085083    11.00000   -1.20000
AFIX   0
C23   1   -0.157188    0.608939   -0.071314    11.00000    0.05590    0.06033 =
         0.05958   -0.00240   -0.00464    0.00069
AFIX  43
H23   2   -0.123518    0.591127   -0.113872    11.00000   -1.20000
AFIX   0
C20   1   -0.258417    0.659842    0.052536    11.00000    0.05313    0.06418 =
         0.06710    0.01536    0.00571    0.00498
AFIX  43
H20   2   -0.292991    0.677227    0.094708    11.00000   -1.20000
AFIX   0
C24   1    0.027095    0.760402   -0.094250    11.00000    0.04462    0.05216 =
         0.04589   -0.00500   -0.00390    0.00387
C13   1    0.614677    1.190245    0.092929    11.00000    0.07043    0.05656 =
         0.05839    0.00041    0.01642   -0.01407
AFIX  23
H13A  2    0.590606    1.209884    0.043041    11.00000   -1.20000
H13B  2    0.685396    1.179981    0.092319    11.00000   -1.20000
AFIX   0
C8    1    0.581852    0.711940    0.226028    11.00000    0.05711    0.06211 =
         0.04562    0.00319    0.00047    0.00478
AFIX  43
H8    2    0.538494    0.634340    0.237381    11.00000   -1.20000
AFIX   0
C29   1    0.101810    0.671549   -0.118115    11.00000    0.05446    0.06026 =
         0.06263   -0.00785    0.00079    0.00557
AFIX  43
H29   2    0.131415    0.601087   -0.086176    11.00000   -1.20000
AFIX   0
C28   1    0.134095    0.684355   -0.188542    11.00000    0.05303    0.08802 =
         0.07409   -0.02680    0.01318   -0.00274
AFIX  43
H28   2    0.184580    0.621970   -0.203707    11.00000   -1.20000
AFIX   0
C5    1    0.713836    0.942633    0.192545    11.00000    0.05392    0.08042 =
         0.06492   -0.00850   -0.00574   -0.01208
AFIX  43
H5    2    0.758042    1.019385    0.181673    11.00000   -1.20000
AFIX   0
C22   1   -0.250527    0.556148   -0.066529    11.00000    0.06965    0.06157 =
         0.07376   -0.00352   -0.01549   -0.00763
AFIX  43
H22   2   -0.280026    0.503405   -0.105779    11.00000   -1.20000
AFIX   0
C25   1   -0.014063    0.863622   -0.142880    11.00000    0.06355    0.07115 =
         0.05676    0.00487   -0.00123    0.01432
AFIX  43
H25   2   -0.065456    0.924944   -0.128399    11.00000   -1.20000
AFIX   0
C21   1   -0.300824    0.580198   -0.004604    11.00000    0.05526    0.05854 =
         0.08789    0.01942   -0.00696   -0.00686
AFIX  43
H21   2   -0.364136    0.542327   -0.001231    11.00000   -1.20000
AFIX   0
C27   1    0.092925    0.786885   -0.235703    11.00000    0.07336    0.10825 =
         0.04899   -0.01239    0.00742   -0.02041
AFIX  43
H27   2    0.114538    0.795170   -0.283307    11.00000   -1.20000
AFIX   0
C6    1    0.741054    0.823713    0.236559    11.00000    0.05998    0.10122 =
         0.06099   -0.00339   -0.01716    0.00206
AFIX  43
H6    2    0.805006    0.819561    0.256009    11.00000   -1.20000
AFIX   0
C26   1    0.019456    0.877872   -0.212700    11.00000    0.08789    0.09245 =
         0.05415    0.01540   -0.00572    0.00179
AFIX  43
H26   2   -0.008331    0.950322   -0.244469    11.00000   -1.20000
AFIX   0
C7    1    0.676573    0.709125    0.253181    11.00000    0.06670    0.08860 =
         0.05335    0.00950   -0.00938    0.01030
AFIX  43
H7    2    0.697715    0.628898    0.283227    11.00000   -1.20000
AFIX   0
C17   1   -0.009877    0.740321   -0.019300    11.00000    0.04884    0.04883 =
         0.04536    0.00118   -0.00369    0.00657
HKLF 4
REM  MP92 in P2(1)/c
REM R1 =  0.0556 for   3066 Fo > 4sig(Fo)  and  0.0948 for all   4982 data
REM    280 parameters refined using      0 restraints
END
WGHT      0.0555      0.1706
REM Highest difference peak  0.167,  deepest hole -0.194,  1-sigma level  0.044
Q1    1   0.5037  0.6048  0.2485  11.00000  0.05    0.17
Q2    1   0.5140  0.8049  0.1371  11.00000  0.05    0.14
Q3    1   0.0790  0.7646 -0.0986  11.00000  0.05    0.14
Q4    1  -0.1362  0.8447  0.0745  11.00000  0.05    0.14
Q5    1   0.0128  0.7072  0.1247  11.00000  0.05    0.14
Q6    1  -0.2844  0.8238  0.1036  11.00000  0.05    0.14
Q7    1   0.1881  0.6522 -0.3026  11.00000  0.05    0.13
Q8    1  -0.0784  0.6682  0.1419  11.00000  0.05    0.13
Q9    1  -0.1023  0.8931 -0.1436  11.00000  0.05    0.13
Q10   1   0.5829  1.1412  0.2215  11.00000  0.05    0.13
Q11   1   0.3811  0.5554  0.2292  11.00000  0.05    0.13
Q12   1   0.5150  0.6385  0.3101  11.00000  0.05    0.13
Q13   1  -0.0087  0.9851 -0.1146  11.00000  0.05    0.13
Q14   1   0.0030  0.7641  0.1155  11.00000  0.05    0.13
Q15   1   0.1864  0.8751 -0.0278  11.00000  0.05    0.12
Q16   1  -0.0248  1.0965 -0.1283  11.00000  0.05    0.12
Q17   1   0.0089  0.7512 -0.0591  11.00000  0.05    0.12
Q18   1  -0.1070  0.7964  0.0948  11.00000  0.05    0.12
Q19   1  -0.0017  0.5537  0.0977  11.00000  0.05    0.12
Q20   1   0.0738  0.9817 -0.1089  11.00000  0.05    0.12
;
