# Supplementary material for: Crystal structure of (E)-N-(3,3-di­phenyl­allyl­idene)-9-ethyl-9H-carbazol-3-amine
Source: Acta Crystallogr E Crystallogr Commun. 2015 Mar 28;71(Pt 4):418–20. doi: 10.1107/S2056989015005770 (PMC4438789; doi:10.1107/S2056989015005770)
Supplement: Supplementary file 2 [file e-71-00418-Isup2.hkl]

#
# h,k,l, Fc-squared, Fo-squared, sigma(Fo-squared) and status flag
#
data_I
_shelx_title ' MP92 in P2(1)/c'
_shelx_refln_list_code          4
_shelx_F_calc_maximum      210.42
_exptl_crystal_F_000       848.00
_reflns_d_resolution_high  0.7268
 
loop_
 _symmetry_equiv_pos_as_xyz
 'x, y, z'
 '-x, y+1/2, -z+1/2'
 '-x, -y, -z'
 'x, -y-1/2, z-1/2'
 
_cell_length_a    13.6502
_cell_length_b     8.7616
_cell_length_c    18.2244
_cell_angle_alpha  90.000
_cell_angle_beta   92.234
_cell_angle_gamma  90.000
 
_shelx_F_squared_multiplier     1.000
 
loop_
 _refln_index_h
 _refln_index_k
 _refln_index_l
 _refln_F_squared_calc
 _refln_F_squared_meas
 _refln_F_squared_sigma
 _refln_observed_status
   2   0   0      375.63      397.34     11.72 o
   3   0   0     3254.91     3013.48     40.21 o
   4   0   0      276.44      206.80     12.52 o
   5   0   0      339.26      309.17     16.93 o
   6   0   0       25.57       18.38      4.73 o
   7   0   0     7330.10     7189.55     43.62 o
   8   0   0      221.54      231.04      8.27 o
   9   0   0       21.07       18.26      2.40 o
  10   0   0      147.46      136.86      6.40 o
  11   0   0       20.22       17.77      7.25 o
  12   0   0       27.12        5.73      8.32 o
  13   0   0       25.92       11.43      9.91 o
  14   0   0       35.62       46.55      7.36 o
  15   0   0       11.32        9.10      5.44 o
  16   0   0        0.00        4.82      5.77 o
  17   0   0        5.72        3.37      3.57 o
   1   1   0        6.08       18.17      2.32 o
   2   1   0     2178.45     2196.33     22.86 o
   3   1   0     9436.15     8854.78     85.05 o
   4   1   0       79.26       80.54      3.97 o
   5   1   0      263.61      249.92      7.54 o
   6   1   0     1963.87     2167.89     24.84 o
   7   1   0       15.24       32.75      3.34 o
   8   1   0      155.38      167.34      8.13 o
   9   1   0        7.07        9.24      2.05 o
  10   1   0        1.81        0.47      1.24 o
  11   1   0      422.31      443.51     11.69 o
  12   1   0        6.93        4.78      2.93 o
  13   1   0      230.01      200.82     11.93 o
  14   1   0        1.22        1.97      1.49 o
  15   1   0        6.92        4.67      3.02 o
  16   1   0        0.12        3.12      9.11 o
  17   1   0        0.02       -5.53      5.53 o
   0   2   0    18752.23    15767.37     87.23 o
   1   2   0    13026.12    11983.80    192.17 o
   2   2   0     2236.85     2314.94     18.85 o
   3   2   0       76.26       73.18      6.75 o
   4   2   0     1909.85     1927.01     30.92 o
   5   2   0     1183.68     1187.88     32.23 o
   6   2   0       94.72      131.50      6.55 o
   7   2   0       10.19       13.59      2.20 o
   8   2   0      132.84      143.46      7.48 o
   9   2   0      135.07      136.33      7.81 o
  10   2   0       36.73       31.00      3.82 o
  11   2   0       24.90       18.92      3.59 o
  12   2   0        0.08       -1.66      1.70 o
  13   2   0       55.19       59.90      7.36 o
  14   2   0       11.17       16.09      3.69 o
  15   2   0        0.49       -1.58      2.54 o
  16   2   0        0.86       -0.33      3.14 o
   1   3   0     3188.83     3036.15     64.14 o
   2   3   0       10.22       12.49      1.63 o
   3   3   0       63.73       69.23      7.81 o
   4   3   0     1062.36     1087.63     16.92 o
   5   3   0        9.96       12.91      2.37 o
   6   3   0      696.56      736.17     48.12 o
   7   3   0      263.63      299.42     12.33 o
   8   3   0      221.32      230.08     15.39 o
   9   3   0      110.48      105.04      8.40 o
  10   3   0      101.27       87.80      7.83 o
  11   3   0      107.52      111.59      9.20 o
  12   3   0       44.28       34.77      5.68 o
  13   3   0        4.77        4.73      2.85 o
  14   3   0        0.07       -4.82      4.82 o
  15   3   0        4.20       12.42      6.62 o
  16   3   0        2.93        0.32      6.38 o
   0   4   0       13.84       10.66      3.38 o
   1   4   0       52.67       55.06      5.33 o
   2   4   0      330.19      349.41     13.30 o
   3   4   0      359.84      410.20     21.15 o
   4   4   0       26.08       25.85      5.42 o
   5   4   0       37.96       51.14      5.74 o
   6   4   0       35.61       21.44     13.63 o
   7   4   0      224.68      201.16     27.84 o
   8   4   0        2.03        0.39      0.72 o
   9   4   0        2.14        3.76      2.13 o
  10   4   0       24.99       22.55      3.94 o
  11   4   0      140.13      121.81     10.23 o
  12   4   0       18.78       18.00      3.84 o
  13   4   0       17.30        7.32      5.53 o
  14   4   0        7.42        6.93      4.50 o
  15   4   0        2.42        1.75      3.05 o
  16   4   0        0.74        4.28      5.31 o
   1   5   0     1017.66     1044.02     25.82 o
   2   5   0      272.71      306.62     14.25 o
   3   5   0       12.36       12.41      3.00 o
   4   5   0        0.08       -2.21      2.92 o
   5   5   0      495.30      513.72     27.79 o
   6   5   0       33.43       30.41      6.95 o
   7   5   0       38.48       27.24      7.12 o
   8   5   0        1.28        0.53      1.13 o
   9   5   0       44.55       42.65      5.05 o
  10   5   0      106.75       92.04     15.99 o
  11   5   0      126.01      119.61     10.51 o
  12   5   0       90.34       75.98      7.41 o
  13   5   0        0.68        3.93      3.58 o
  14   5   0       12.68       23.68      5.74 o
  15   5   0        6.27        6.37      2.98 o
   0   6   0      346.20      379.45     24.73 o
   1   6   0      301.78      323.17     15.81 o
   2   6   0       58.96       53.41      7.72 o
   3   6   0      577.97      651.78     23.47 o
   4   6   0       81.63       88.55     12.20 o
   5   6   0      190.45      199.38     18.56 o
   6   6   0       19.12       22.13      6.79 o
   7   6   0       65.93       80.84     12.81 o
   8   6   0       25.31       21.97      4.76 o
   9   6   0       74.59       70.58      8.62 o
  10   6   0        9.66       14.14      4.07 o
  11   6   0       21.31       24.67      5.71 o
  12   6   0        7.20        5.48      5.26 o
  13   6   0        1.18        4.33      3.14 o
  14   6   0        6.18        7.81      5.67 o
  15   6   0        6.14        5.20      3.36 o
   1   7   0        3.84        2.76      1.94 o
   2   7   0       15.21       14.75      3.68 o
   3   7   0      123.76      145.04     12.22 o
   4   7   0      240.61      258.71     23.30 o
   5   7   0      444.54      487.38     32.31 o
   6   7   0       49.34       60.84     12.29 o
   7   7   0       44.74       58.04     11.77 o
   8   7   0        9.74        8.77      6.18 o
   9   7   0       41.23       46.93      7.60 o
  10   7   0        0.33        0.05      5.68 o
  11   7   0        7.63        4.47      6.29 o
  12   7   0        5.92        7.85      3.77 o
  13   7   0        2.85        6.92      5.71 o
  14   7   0        0.06       -1.96      5.67 o
   0   8   0      270.75      315.17     26.36 o
   1   8   0      155.18      166.96     13.55 o
   2   8   0      218.89      227.66     16.30 o
   3   8   0       30.78       34.28      9.05 o
   4   8   0      669.31      712.38     41.07 o
   5   8   0       44.39       64.70     13.02 o
   6   8   0      372.09      434.73     32.87 o
   7   8   0        2.54        8.49      5.67 o
   8   8   0       29.01       37.80      6.79 o
   9   8   0        5.95        4.00      2.87 o
  10   8   0        1.25        2.32      3.33 o
  11   8   0        0.05       -0.05      1.71 o
  12   8   0        0.40       -1.36      2.08 o
  13   8   0       18.14       19.41      9.06 o
   1   9   0        0.14       -0.34      3.45 o
   2   9   0        0.08        3.59      4.18 o
   3   9   0        2.46        1.42      4.70 o
   4   9   0        2.31       11.05      6.54 o
   5   9   0       61.21       97.47     16.71 o
   6   9   0       48.63       60.98     13.31 o
   7   9   0       10.37       11.84      6.41 o
   8   9   0        7.14        3.32      3.54 o
   9   9   0       11.62       13.08      5.88 o
  10   9   0        4.43        1.69      4.52 o
   0  10   0        4.45       19.09      9.37 o
   1  10   0        6.75        5.86      4.14 o
   2  10   0       19.69       17.02      6.79 o
   3  10   0       28.88       24.78      7.60 o
   4  10   0       70.57       79.76     15.70 o
   5  10   0       20.97       22.63      9.01 o
   6  10   0       23.78       37.85     11.09 o
   7  10   0       10.50       11.36      6.65 o
   1  11   0        7.60        6.70      3.61 o
 -17   1   1        0.68        1.62      4.24 o
 -16   1   1        0.97        9.52      4.68 o
 -15   1   1       16.34       10.49      4.58 o
 -14   1   1        3.03        1.20      2.73 o
 -13   1   1       48.98       58.23      6.33 o
 -12   1   1      180.10      176.46     10.32 o
 -11   1   1       15.06       13.55      2.28 o
 -10   1   1      174.67      157.88      9.94 o
  -9   1   1        4.58        4.53      1.75 o
  -8   1   1      885.17     1009.57     37.53 o
  -7   1   1      414.95      466.66     15.90 o
  -6   1   1        3.16        3.10      1.27 o
  -5   1   1      105.46      109.04      5.23 o
  -4   1   1        0.09        1.60      0.64 o
  -3   1   1     1646.47     1648.78     34.59 o
  -2   1   1     4124.68     4293.33    142.46 o
  -1   1   1     7415.76     6635.63    197.44 o
   1   1   1     4960.59     4682.01     40.00 o
   2   1   1     2853.22     2797.45     21.88 o
   3   1   1       71.35       70.50      4.13 o
   4   1   1       52.43       61.71      2.56 o
   5   1   1     1483.01     1374.05     65.13 o
   6   1   1      279.96      303.88     13.66 o
   7   1   1      274.51      271.11     15.55 o
   8   1   1        0.13       -0.23      1.01 o
   9   1   1        1.66        0.24      1.06 o
  10   1   1       62.51       59.69      4.14 o
  11   1   1       90.43       85.29      5.13 o
  12   1   1        0.03        0.47      1.59 o
  13   1   1        0.10        0.54      1.20 o
  14   1   1       46.10       43.90      5.72 o
  15   1   1        1.63        4.63      2.43 o
  16   1   1        0.02        4.27      3.84 o
  17   1   1        1.85       -2.22      6.58 o
 -16   2   1        5.80       -1.55      4.18 o
 -15   2   1        1.60       -2.46      3.34 o
 -14   2   1       10.88       13.94      3.59 o
 -13   2   1       55.33       58.07      7.49 o
 -12   2   1      227.38      215.96     13.57 o
 -11   2   1      112.84      113.72      9.26 o
 -10   2   1        1.55        1.40      1.26 o
  -9   2   1      184.95      199.40     14.81 o
  -8   2   1       41.71       57.50      5.71 o
  -7   2   1      166.73      157.96     17.74 o
  -6   2   1       70.46       84.29      6.08 o
  -5   2   1      264.26      274.56      7.95 o
  -4   2   1      194.77      213.82      6.00 o
  -3   2   1      357.66      350.90     23.49 o
  -2   2   1     5295.67     6326.51     61.25 o
  -1   2   1    15805.02    14371.85     60.87 o
   0   2   1     2948.26     2838.38     26.35 o
   1   2   1     2644.14     2453.31     56.40 o
   2   2   1      935.25      922.94     11.72 o
   3   2   1     8569.06     8648.18     56.94 o
   4   2   1      476.84      470.12      9.56 o
   5   2   1      983.88     1040.38     14.90 o
   6   2   1      756.81      713.48     41.18 o
   7   2   1      239.08      270.37      9.39 o
   8   2   1      203.41      203.04      8.61 o
   9   2   1        0.36        1.27      0.94 o
  10   2   1      254.96      266.89     11.71 o
  11   2   1       63.30       62.11      5.57 o
  12   2   1      260.36      268.00     10.21 o
  13   2   1        1.13        1.08      1.37 o
  14   2   1       16.27       15.40      5.09 o
  15   2   1        0.02        5.87      5.21 o
  16   2   1        3.59        0.07      4.63 o
 -16   3   1        2.45        0.80      4.28 o
 -15   3   1       23.22       20.09      7.62 o
 -14   3   1       19.29       18.11      4.73 o
 -13   3   1        0.08        0.13      1.27 o
 -12   3   1      109.28       93.08     10.20 o
 -11   3   1       70.19       79.45      7.95 o
 -10   3   1        0.07       -1.52      2.32 o
  -9   3   1      104.72      103.23      8.28 o
  -8   3   1       22.21       21.33      3.67 o
  -7   3   1      250.12      279.25     12.13 o
  -6   3   1      133.27      131.37      8.23 o
  -5   3   1      287.47      224.33     55.24 o
  -4   3   1        2.72        3.50      2.51 o
  -3   3   1      939.71      924.45     34.43 o
  -2   3   1      440.58      453.95     13.21 o
  -1   3   1     2391.22     2381.23     49.08 o
   0   3   1      347.54      341.89     11.32 o
   1   3   1     2212.99     2239.48     63.35 o
   2   3   1      203.67      204.81      5.94 o
   3   3   1        0.49        0.28      0.53 o
   4   3   1      628.42      632.71     10.78 o
   5   3   1     2226.84     2180.27     73.48 o
   6   3   1      144.60      137.25      5.48 o
   7   3   1       20.59       14.56      2.42 o
   8   3   1      165.71      126.66     18.82 o
   9   3   1       15.28       15.45      3.05 o
  10   3   1      165.44      158.63     10.16 o
  11   3   1        1.14        0.11      3.42 o
  12   3   1      145.04      122.62      9.87 o
  13   3   1       87.14       85.98     15.65 o
  14   3   1       62.60       69.50     15.08 o
  15   3   1        0.15        5.41      5.39 o
  16   3   1        1.95        4.27      4.91 o
 -16   4   1        0.15        8.11      6.02 o
 -15   4   1        9.66        4.38      4.63 o
 -14   4   1       24.41       16.11      8.42 o
 -13   4   1       29.26       20.84      4.85 o
 -12   4   1        3.56        0.11      3.19 o
 -11   4   1       48.98       35.47      5.28 o
 -10   4   1        8.03        4.33      1.90 o
  -9   4   1       18.83       17.75      3.70 o
  -8   4   1       27.46       20.30      3.92 o
  -7   4   1       56.11       58.62      5.99 o
  -6   4   1      714.18      580.61    113.46 o
  -5   4   1     1014.63      991.85     23.05 o
  -4   4   1        8.19        8.74      2.65 o
  -3   4   1     1535.74     1580.21     40.93 o
  -2   4   1       35.14       48.73      6.90 o
  -1   4   1     1043.44     1085.07     26.52 o
   0   4   1      204.34      211.16     10.26 o
   1   4   1      641.48      633.09     17.78 o
   2   4   1      469.59      523.77     16.28 o
   3   4   1      436.15      488.58     31.61 o
   4   4   1       98.07       89.97      6.86 o
   5   4   1      133.23      141.57     12.86 o
   6   4   1      246.04      224.28     20.50 o
   7   4   1        1.52        1.18      0.98 o
   8   4   1       25.22       21.26      3.27 o
   9   4   1      288.95      269.54     15.36 o
  10   4   1      201.32      214.06     12.41 o
  11   4   1       86.85       70.39      7.56 o
  12   4   1       23.61       10.74      3.37 o
  13   4   1        9.47        6.89      3.49 o
  14   4   1        0.25       -0.38      3.21 o
  15   4   1        0.87       -5.49      5.59 o
  16   4   1       23.45       30.60     10.70 o
 -15   5   1        6.54       12.58      5.07 o
 -14   5   1        1.86        4.19      3.17 o
 -13   5   1       24.32       25.05      9.05 o
 -12   5   1       45.47       55.26      9.48 o
 -11   5   1       30.24       30.42      6.05 o
 -10   5   1        0.03       -1.76      1.76 o
  -9   5   1       32.68       33.06      6.22 o
  -8   5   1        6.92        2.11      1.65 o
  -7   5   1       20.04       19.07      3.32 o
  -6   5   1      352.07      344.22     12.92 o
  -5   5   1      252.90      226.37     18.23 o
  -4   5   1       26.44       36.90      7.40 o
  -3   5   1       30.35       26.05      5.97 o
  -2   5   1      164.77      160.80     11.54 o
  -1   5   1       21.48       18.63      3.69 o
   0   5   1      143.52      149.85      9.63 o
   1   5   1      812.38      850.72     28.56 o
   2   5   1      126.93      118.89      8.62 o
   3   5   1       38.62       37.46      4.96 o
   4   5   1       37.78       42.46      7.99 o
   5   5   1      273.51      284.92     20.72 o
   6   5   1      153.84      150.33     15.68 o
   7   5   1      180.05      178.82     17.08 o
   8   5   1       78.06       79.08     11.53 o
   9   5   1       59.38       46.44     11.09 o
  10   5   1       77.25       72.24     13.68 o
  11   5   1       22.61       18.49      6.15 o
  12   5   1        3.44        2.51      4.39 o
  13   5   1       18.38       30.19      6.62 o
  14   5   1       30.55       41.85      7.62 o
  15   5   1        2.23        0.01      3.03 o
 -15   6   1        0.51       -2.01      2.71 o
 -14   6   1        1.79        0.72      5.39 o
 -13   6   1        2.90        8.68      4.08 o
 -12   6   1      113.77      106.48     11.09 o
 -11   6   1       33.14       39.64      8.77 o
 -10   6   1       17.21       10.17      3.26 o
  -9   6   1       26.46       26.36      4.19 o
  -8   6   1      161.96      167.33     12.70 o
  -7   6   1        1.08        0.46      7.30 o
  -6   6   1       40.93       36.53     12.35 o
  -5   6   1       43.41       52.81     10.23 o
  -4   6   1      131.01      130.11     15.07 o
  -3   6   1        1.08        1.68      3.38 o
  -2   6   1      260.09      275.85     16.73 o
  -1   6   1       45.55       51.31      6.31 o
   0   6   1       17.65       12.93      3.00 o
   1   6   1      496.21      530.42     26.61 o
   2   6   1       11.81       12.22      3.06 o
   3   6   1      256.49      272.65     14.98 o
   4   6   1        3.83        1.76      2.52 o
   5   6   1       55.00       48.33      9.34 o
   6   6   1      243.52      238.08     20.95 o
   7   6   1       68.73       79.30     12.83 o
   8   6   1      304.31      327.68     28.63 o
   9   6   1        2.86        1.12      2.21 o
  10   6   1       37.80       46.56      7.53 o
  11   6   1        3.34        4.53      2.69 o
  12   6   1        0.05       -2.27      2.52 o
  13   6   1        2.23       -0.45      1.99 o
  14   6   1        2.52        3.38      3.79 o
  15   6   1        2.26       -0.73      4.19 o
 -14   7   1        0.63        4.29      3.70 o
 -13   7   1       28.33       41.44      8.21 o
 -12   7   1        0.38        5.49      4.16 o
 -11   7   1       49.99       60.71      9.11 o
 -10   7   1        7.08        8.85      4.19 o
  -9   7   1       51.49       57.34      8.21 o
  -8   7   1       24.58       25.18      5.27 o
  -7   7   1       31.87       37.56      6.22 o
  -6   7   1       45.26       51.36     10.79 o
  -5   7   1       23.26       23.02      7.96 o
  -4   7   1      233.75      235.97     22.34 o
  -3   7   1        4.05        4.55      4.49 o
  -2   7   1        6.25        6.19      5.24 o
  -1   7   1       35.71       36.83      6.20 o
   0   7   1       65.97       68.18      8.23 o
   1   7   1        2.04        1.26      2.31 o
   2   7   1        3.42        3.25      7.32 o
   3   7   1        3.02        2.38      2.72 o
   4   7   1       40.28       50.55     10.72 o
   5   7   1      450.78      445.44     30.86 o
   6   7   1      385.87      407.88     30.19 o
   7   7   1       14.23       16.21      7.46 o
   8   7   1        0.74        6.17      4.54 o
   9   7   1        0.32        0.77      2.29 o
  10   7   1       39.18       34.91      6.84 o
  11   7   1       10.40       22.57      5.85 o
  12   7   1        1.50        1.89      3.36 o
  13   7   1       14.74       15.23      5.10 o
  14   7   1       10.46       13.99      5.34 o
 -12   8   1        0.04        0.27      4.93 o
 -11   8   1       10.02       11.79      9.36 o
 -10   8   1        2.07        0.41      2.17 o
  -9   8   1        2.19       -0.01      1.90 o
  -8   8   1        0.00        0.33      2.77 o
  -7   8   1      110.99      119.74     15.44 o
  -6   8   1       34.10       40.82      7.12 o
  -5   8   1        7.26       13.55      7.28 o
  -4   8   1        0.02        5.13      6.43 o
  -3   8   1       18.23       17.89      6.53 o
  -2   8   1       45.37       53.85      8.05 o
  -1   8   1        2.16        3.16      5.08 o
   0   8   1       89.60       86.72      9.75 o
   1   8   1       84.44       79.20      9.60 o
   2   8   1        1.20        6.17      3.68 o
   3   8   1       33.70       40.94      6.94 o
   4   8   1       45.87       67.07     14.21 o
   5   8   1       11.63       26.23      8.70 o
   6   8   1       10.30       22.61      8.10 o
   7   8   1       42.73       46.07     10.73 o
   8   8   1       24.95       22.87      5.69 o
   9   8   1        5.59        6.94      2.48 o
  10   8   1        0.30        1.52      5.20 o
  11   8   1        6.68        4.33      5.15 o
  12   8   1        0.20       -0.02      8.11 o
  13   8   1        0.73       -1.83      4.04 o
 -10   9   1        0.11       -4.77      5.44 o
  -9   9   1        1.43        0.10      3.14 o
  -8   9   1        0.90        7.15      5.64 o
  -7   9   1        1.40        7.23      4.05 o
  -6   9   1       66.31       86.92     15.78 o
  -5   9   1       34.61       45.42     11.48 o
  -4   9   1       22.48       36.84     10.58 o
  -3   9   1       12.99       18.95      7.29 o
  -2   9   1      133.06      147.52     15.55 o
  -1   9   1       25.10       24.87      5.59 o
   0   9   1        5.38        5.42      3.22 o
   1   9   1       21.79       18.64      5.49 o
   2   9   1       84.04       96.92     11.41 o
   3   9   1        6.32        9.52      4.00 o
   4   9   1      131.04      170.91     21.73 o
   5   9   1      230.46      275.35     27.42 o
   6   9   1        5.82        8.14      6.14 o
   7   9   1       22.66       25.40      9.34 o
   8   9   1        3.56       -0.58      2.63 o
   9   9   1        5.66       -0.48      4.53 o
  10   9   1       15.41       24.89      8.52 o
  -7  10   1        6.03       12.47      8.27 o
  -6  10   1        0.01       -0.47      4.72 o
  -5  10   1       28.00       34.49     11.29 o
  -4  10   1       23.15       36.39     11.23 o
  -3  10   1       40.05       32.60     10.52 o
  -2  10   1        0.37       -4.21      5.71 o
  -1  10   1        0.74       -2.02      2.23 o
   0  10   1       49.58       55.82      9.48 o
   1  10   1        1.81       -0.40      2.38 o
   2  10   1        3.96        8.25      3.58 o
   3  10   1       22.31       35.49     10.76 o
   4  10   1        3.01        7.36      4.82 o
   5  10   1        3.61       12.01      7.31 o
   6  10   1        0.89        4.50      4.28 o
   7  10   1        0.12        1.87      4.46 o
  -1  11   1        0.96       -1.56      4.51 o
   0  11   1        0.14        6.90      3.98 o
   1  11   1       16.27       31.08     11.41 o
 -16   0   2        1.08        1.89      2.69 o
 -15   0   2        0.12        0.64      2.28 o
 -14   0   2       46.89       43.25      7.18 o
 -13   0   2        1.74       -0.01      3.31 o
 -12   0   2      122.12       37.10     45.44 o
 -11   0   2        2.29       -1.94      1.94 o
 -10   0   2       97.60      100.74      5.97 o
  -9   0   2      119.12       25.21     40.86 o
  -8   0   2      365.99      354.83     23.62 o
  -7   0   2     3791.68     3897.47     72.46 o
  -6   0   2      748.68      773.28     29.84 o
  -5   0   2       16.30       11.53      3.33 o
  -4   0   2      382.56      362.28     17.04 o
  -3   0   2     8199.25     8062.58    258.78 o
  -2   0   2      127.55      125.70      5.83 o
   2   0   2     4209.27     3748.30     33.18 o
   3   0   2     3183.22     3036.14     22.29 o
   4   0   2      375.71      344.95     58.49 o
   5   0   2      208.72      220.53      8.09 o
   6   0   2      524.10      539.00     56.94 o
   7   0   2      959.97      980.59     18.33 o
   8   0   2      562.45      627.92     15.29 o
   9   0   2      609.52      619.68     15.62 o
  10   0   2      149.80      141.77      7.77 o
  11   0   2      335.34      314.61     11.64 o
  12   0   2      183.21       64.06     77.69 o
  13   0   2       35.16       28.39      9.74 o
  14   0   2        0.06       -3.46      3.46 o
  15   0   2       38.91       47.96     12.83 o
  16   0   2        0.72        0.18      3.11 o
  17   0   2        0.60        4.41      4.27 o
 -17   1   2        3.97       14.21      8.12 o
 -16   1   2        0.93        5.19      2.91 o
 -15   1   2       11.27       10.04      4.70 o
 -14   1   2       89.98      110.66     10.71 o
 -13   1   2       88.50       83.86      8.79 o
 -12   1   2       40.35       41.99      9.95 o
 -11   1   2      288.75      316.78     13.50 o
 -10   1   2      357.65      365.64     13.82 o
  -9   1   2       10.37       14.27      3.12 o
  -8   1   2      950.78      979.69     20.10 o
  -7   1   2     1648.16     1805.06     25.51 o
  -6   1   2       35.22       38.15      4.08 o
  -5   1   2     1699.82     1743.06     47.47 o
  -4   1   2      974.51      984.08     79.10 o
  -3   1   2      379.37      393.24     12.75 o
  -2   1   2       19.68       19.18      1.41 o
  -1   1   2     2829.95     2809.34     36.00 o
   0   1   2      264.59      224.15      8.24 o
   1   1   2     3319.41     3359.52     25.94 o
   2   1   2    19918.43    18230.55    190.81 o
   3   1   2     1958.73     2027.21     27.41 o
   4   1   2      391.47      406.55     10.22 o
   5   1   2      151.51      189.38      4.13 o
   6   1   2      545.80      594.79     11.91 o
   7   1   2       16.35       26.13      2.07 o
   8   1   2      245.10      240.74      5.82 o
   9   1   2      258.16      255.78      6.22 o
  10   1   2      122.89      119.94      9.38 o
  11   1   2       23.69       22.02      2.72 o
  12   1   2      311.70      285.26      9.68 o
  13   1   2       32.48       32.95      4.70 o
  14   1   2        2.15        0.28      1.90 o
  15   1   2        0.08        0.85      2.47 o
  16   1   2       19.28       11.43      4.96 o
  17   1   2        0.02       -4.39      4.39 o
 -17   2   2        3.13        4.35      5.50 o
 -16   2   2        3.46        4.87      3.08 o
 -15   2   2        0.22        0.18      2.62 o
 -14   2   2        0.07       -1.27      4.42 o
 -13   2   2      227.39      212.81     16.36 o
 -12   2   2        0.08        1.53      2.51 o
 -11   2   2       16.41       18.51      4.14 o
 -10   2   2       17.60       13.93      3.15 o
  -9   2   2      356.12      363.99     15.42 o
  -8   2   2       91.54      109.27      8.70 o
  -7   2   2        8.09        9.62      2.31 o
  -6   2   2     2438.81     2665.23     34.75 o
  -5   2   2      402.83      393.34      9.41 o
  -4   2   2      134.02      128.78      5.53 o
  -3   2   2      285.19      269.66     22.18 o
  -2   2   2      820.25      824.35     13.59 o
  -1   2   2     3231.31     2351.17    754.28 o
   0   2   2      223.07      221.50     12.19 o
   1   2   2    11640.13    11194.43    115.27 o
   2   2   2     1507.49     1505.21     20.44 o
   3   2   2       33.33       37.56      1.90 o
   4   2   2      299.45      312.67     13.00 o
   5   2   2     1992.05     2007.68     26.48 o
   6   2   2       32.74       42.71      2.81 o
   7   2   2        3.87        4.51      1.44 o
   8   2   2      263.54      265.55     14.51 o
   9   2   2        8.27        7.72      1.80 o
  10   2   2        0.58       -0.26      1.27 o
  11   2   2       61.41       53.03      4.22 o
  12   2   2      187.60      191.53      8.63 o
  13   2   2      190.36      175.27     15.69 o
  14   2   2        8.35       12.98      4.59 o
  15   2   2        2.55        2.19      3.39 o
  16   2   2        1.21       14.20      8.79 o
 -16   3   2        4.40        4.91      3.08 o
 -15   3   2        5.40       -1.90      3.52 o
 -14   3   2       63.30       72.34      8.82 o
 -13   3   2       34.88       41.27      6.46 o
 -12   3   2      460.82      438.21     19.94 o
 -11   3   2        0.07        3.01      3.11 o
 -10   3   2      301.38      304.85     15.20 o
  -9   3   2       11.81       14.15      3.09 o
  -8   3   2      362.26      352.36     14.84 o
  -7   3   2       74.90       70.78      3.51 o
  -6   3   2      121.75      137.42     10.52 o
  -5   3   2       20.41        9.51      5.24 o
  -4   3   2      158.07      151.85      8.04 o
  -3   3   2      513.83      489.43     37.59 o
  -2   3   2      693.70      697.76     44.99 o
  -1   3   2      179.32      181.93     13.74 o
   0   3   2     1133.89     1173.74     21.02 o
   1   3   2     1369.26     1344.18     24.91 o
   2   3   2      899.81      893.31     12.81 o
   3   3   2      692.46      679.97      9.60 o
   4   3   2       76.56       86.37      3.97 o
   5   3   2     1787.98     1814.19     59.41 o
   6   3   2       61.24       56.70      5.39 o
   7   3   2      261.88      252.09     13.64 o
   8   3   2       50.58       54.67      3.32 o
   9   3   2        0.04        1.26      0.62 o
  10   3   2        0.09        0.32      1.41 o
  11   3   2      133.01      117.32      7.84 o
  12   3   2       21.63       19.24      7.61 o
  13   3   2        2.56        5.86      3.73 o
  14   3   2        1.22       -2.23      5.15 o
  15   3   2        4.39       -0.35      5.01 o
  16   3   2        3.05        3.82      3.18 o
 -16   4   2        0.06       -1.74      5.27 o
 -15   4   2        7.54       10.69      5.92 o
 -14   4   2       54.06       55.69      7.87 o
 -13   4   2        4.38        6.01      3.10 o
 -12   4   2       15.06        5.94      2.14 o
 -11   4   2        0.26       -4.74      4.74 o
 -10   4   2       38.38       33.95      6.38 o
  -9   4   2       31.58       35.54      5.34 o
  -8   4   2      215.61      208.54      7.40 o
  -7   4   2       11.49        8.45      2.87 o
  -6   4   2      247.13      254.31     12.14 o
  -5   4   2      330.40      280.41     77.17 o
  -4   4   2     1431.57     1393.06     72.29 o
  -3   4   2       54.88       36.36     19.29 o
  -2   4   2     1123.76     1123.38     34.28 o
  -1   4   2      235.26      238.92     11.34 o
   0   4   2      379.01      414.60     38.56 o
   1   4   2      980.54      992.52     30.91 o
   2   4   2     1401.52     1500.24     27.29 o
   3   4   2      477.53      472.89     11.84 o
   4   4   2      332.97      354.03     19.51 o
   5   4   2      144.40      144.31     13.29 o
   6   4   2      283.59      261.84     18.01 o
   7   4   2       38.17       19.41      5.96 o
   8   4   2      358.51      331.46     13.96 o
   9   4   2       14.44       13.51      3.97 o
  10   4   2        3.13        2.86      1.62 o
  11   4   2       26.34       25.44      3.80 o
  12   4   2        0.29       -2.79      2.79 o
  13   4   2        0.47        5.55      2.74 o
  14   4   2       15.65       14.16      4.80 o
  15   4   2       24.31       32.91     11.67 o
 -15   5   2        0.13        4.57      5.05 o
 -14   5   2       21.72       28.91      9.96 o
 -13   5   2       18.77       22.02      5.17 o
 -12   5   2        0.55        2.84      2.54 o
 -11   5   2        4.97       10.11      3.52 o
 -10   5   2       39.89       43.58      6.23 o
  -9   5   2       78.04       53.52     21.68 o
  -8   5   2       26.79       26.42      5.12 o
  -7   5   2       41.26       41.12      5.83 o
  -6   5   2        2.02        4.89      1.70 o
  -5   5   2       21.82       24.79      3.67 o
  -4   5   2      826.24      810.53     33.49 o
  -3   5   2        5.42        7.46      3.06 o
  -2   5   2        2.01        3.84      2.09 o
  -1   5   2      869.00      874.13     24.73 o
   0   5   2      290.05      318.94     14.29 o
   1   5   2      249.21      271.20     13.27 o
   2   5   2       12.32       10.40      3.57 o
   3   5   2      232.03      244.23      9.33 o
   4   5   2      194.53      182.30     10.25 o
   5   5   2        4.56        3.31      3.16 o
   6   5   2      200.30      188.79     17.06 o
   7   5   2       52.26       64.62     10.16 o
   8   5   2      159.20      165.16     16.81 o
   9   5   2       32.19       46.03      7.25 o
  10   5   2       50.15       56.02      7.87 o
  11   5   2        1.05        0.90      1.41 o
  12   5   2        0.70        0.46      3.17 o
  13   5   2        1.29        2.06      2.01 o
  14   5   2       10.60       15.36      4.55 o
  15   5   2        5.19       15.53      8.31 o
 -15   6   2       10.69       19.14      5.98 o
 -14   6   2        0.51        1.11      2.41 o
 -13   6   2        6.96       10.89      7.20 o
 -12   6   2        0.14        3.71      2.82 o
 -11   6   2       53.20       54.29      6.62 o
 -10   6   2        5.74        3.94      1.87 o
  -9   6   2       22.99       13.49      3.68 o
  -8   6   2        0.45        4.09      1.74 o
  -7   6   2       76.48       79.21      8.33 o
  -6   6   2       12.77       18.98      7.79 o
  -5   6   2      191.07      174.85     11.83 o
  -4   6   2       50.97       63.91     10.51 o
  -3   6   2      258.00      245.60     20.26 o
  -2   6   2      136.17      159.26     11.64 o
  -1   6   2       52.01       52.22      6.30 o
   0   6   2      152.72      135.66     10.24 o
   1   6   2        0.01        1.45      1.68 o
   2   6   2      123.64      110.23      9.30 o
   3   6   2        3.32        1.82      1.28 o
   4   6   2      155.62      174.94     21.35 o
   5   6   2       37.16       36.86      8.44 o
   6   6   2       37.91       29.41      7.89 o
   7   6   2      485.80      485.59     30.07 o
   8   6   2       40.09       41.20      9.35 o
   9   6   2       10.99       10.95      4.31 o
  10   6   2       14.52       13.28      4.07 o
  11   6   2       56.34       48.57      7.97 o
  12   6   2        1.92        4.63      2.03 o
  13   6   2        1.55        2.22      6.95 o
  14   6   2        3.48        5.91      3.29 o
 -14   7   2        3.24        4.25      3.41 o
 -13   7   2        2.69        3.93      2.59 o
 -12   7   2        0.69        4.99      3.90 o
 -11   7   2       30.26       42.91      7.79 o
 -10   7   2        2.58        6.66      3.11 o
  -9   7   2        2.42        3.81      2.72 o
  -8   7   2        0.01       -0.48      1.90 o
  -7   7   2       59.64       61.15      7.62 o
  -6   7   2      153.58      153.37     13.67 o
  -5   7   2      169.33      140.84     59.46 o
  -4   7   2      185.85      192.83     20.09 o
  -3   7   2        3.73       12.64      5.75 o
  -2   7   2        0.28        7.39      3.94 o
  -1   7   2       63.97       80.37     10.33 o
   0   7   2        1.78        0.06      1.65 o
   1   7   2      156.48      175.84     12.87 o
   2   7   2       68.11       76.97      8.73 o
   3   7   2        3.03        3.25      2.68 o
   4   7   2       13.18       17.31      6.05 o
   5   7   2       77.65       73.86     12.78 o
   6   7   2      116.11      139.05     17.74 o
   7   7   2       10.10        7.48      4.12 o
   8   7   2       52.02       58.99     12.30 o
   9   7   2        3.51        0.32      1.64 o
  10   7   2       23.78       13.00      3.98 o
  11   7   2       15.59        8.59      3.09 o
  12   7   2        1.85       -0.11      2.88 o
  13   7   2        0.35        0.08      5.12 o
  14   7   2       27.70       41.48      8.79 o
 -12   8   2       10.14       17.93      8.18 o
 -11   8   2        9.73       12.27      7.26 o
 -10   8   2       19.64       21.36      7.84 o
  -9   8   2        5.26        3.79      2.43 o
  -8   8   2        2.19        1.74      2.10 o
  -7   8   2       17.60       14.80      4.34 o
  -6   8   2       77.49       87.94      9.35 o
  -5   8   2       37.02       35.71      6.23 o
  -4   8   2        1.57        2.19      4.65 o
  -3   8   2      318.15      315.60     27.11 o
  -2   8   2       50.10       40.22      9.23 o
  -1   8   2       52.79       46.83      7.43 o
   0   8   2        8.39        8.24      2.55 o
   1   8   2       71.26       74.03      8.78 o
   2   8   2      179.21      153.33     13.00 o
   3   8   2        6.33       12.49      4.25 o
   4   8   2       62.71       54.66     11.66 o
   5   8   2       33.46       58.24     12.98 o
   6   8   2      299.68      330.99     28.09 o
   7   8   2        9.03       13.93      6.32 o
   8   8   2       11.25        8.40      3.62 o
   9   8   2        0.00       -2.14      2.31 o
  10   8   2        2.17       -3.44      3.44 o
  11   8   2        3.47        7.30      4.30 o
  12   8   2        8.99        5.24      2.52 o
  13   8   2        2.12        2.11      7.32 o
 -10   9   2        0.52       -0.80      3.49 o
  -9   9   2        0.27       -5.05      5.05 o
  -8   9   2        2.99       15.12      8.03 o
  -7   9   2       13.04       17.05      7.44 o
  -6   9   2       35.76       59.73     13.93 o
  -5   9   2        9.68       11.21      6.92 o
  -4   9   2       47.26       45.91     11.36 o
  -3   9   2       31.81       37.08     10.20 o
  -2   9   2        7.89       21.34      8.26 o
  -1   9   2       55.38       53.61      8.46 o
   0   9   2        0.68       -2.95      2.95 o
   1   9   2       13.54       17.49      4.51 o
   2   9   2        8.17       11.28      4.71 o
   3   9   2        0.95        6.15      4.37 o
   4   9   2        0.27       -0.04      4.63 o
   5   9   2       26.16       32.66     10.90 o
   6   9   2       52.78       53.63     12.46 o
   7   9   2        0.00       -6.37      6.37 o
   8   9   2        0.58       -2.71      4.69 o
   9   9   2       18.62       15.38      5.33 o
  10   9   2        0.14        5.98     12.57 o
  11   9   2        1.71        5.88      3.96 o
  -7  10   2        5.60       14.73      7.74 o
  -6  10   2        0.05        6.35      6.05 o
  -5  10   2        8.96       21.42     10.09 o
  -4  10   2       32.17       44.84     11.44 o
  -3  10   2        1.10       -4.55      5.63 o
  -2  10   2       28.83       16.06      6.93 o
  -1  10   2        9.17       20.01      8.15 o
   0  10   2        0.81        0.11      3.26 o
   1  10   2       43.45       54.03      9.59 o
   2  10   2        0.94        1.39      3.45 o
   3  10   2       46.54       39.70     11.18 o
   4  10   2        6.79        8.69      5.06 o
   5  10   2       11.00       10.74      6.25 o
   6  10   2       14.38       20.73      7.98 o
   7  10   2        2.89       -3.06      4.97 o
  -1  11   2        0.01        3.32      4.10 o
   0  11   2        7.14        5.05      3.60 o
   1  11   2        0.04        1.61      2.70 o
   2  11   2        5.59       -0.14      5.02 o
 -17   1   3        0.69        0.82      2.38 o
 -16   1   3        0.12       -0.58      1.99 o
 -15   1   3       22.76       22.83      6.41 o
 -14   1   3        1.93        1.16      1.59 o
 -13   1   3        1.20        0.62      1.54 o
 -12   1   3       33.30       36.41      5.98 o
 -11   1   3        7.64        6.81      3.13 o
 -10   1   3      103.57      104.60      8.98 o
  -9   1   3        1.44       -0.02      2.15 o
  -8   1   3       35.17       38.20      4.64 o
  -7   1   3        0.71        1.69      1.23 o
  -6   1   3      158.26      145.68     11.79 o
  -5   1   3      282.24      289.21      6.57 o
  -4   1   3      164.13      182.73     10.22 o
  -3   1   3     1352.56     1345.51     40.68 o
  -2   1   3      407.78      435.68      6.45 o
  -1   1   3     5456.02     5197.27     68.92 o
   0   1   3    12170.29    11162.01     91.57 o
   1   1   3      108.77      108.75      3.61 o
   2   1   3       35.19       33.01      1.41 o
   3   1   3      806.99      804.13     11.95 o
   4   1   3     3807.26     3753.46     31.56 o
   5   1   3      227.72      241.85      4.68 o
   6   1   3      151.55      181.81      5.99 o
   7   1   3      578.28      630.17      9.41 o
   8   1   3        0.07        0.46      0.47 o
   9   1   3       26.90       28.93      2.19 o
  10   1   3       44.93       40.15      2.67 o
  11   1   3      917.18      876.55     25.31 o
  12   1   3      118.68      114.93      6.31 o
  13   1   3       43.60       47.09      8.06 o
  14   1   3        1.11        2.33      2.38 o
  15   1   3        2.88       -0.51      1.83 o
  16   1   3        5.29        7.59      4.32 o
  17   1   3        1.24       -6.37      6.37 o
 -17   2   3        1.40        1.69      4.18 o
 -16   2   3       20.18        6.42     11.57 o
 -15   2   3        2.95       -0.97      2.01 o
 -14   2   3        0.00       -0.89      2.04 o
 -13   2   3        9.67        5.17      2.00 o
 -12   2   3       32.16       30.71      5.47 o
 -11   2   3        1.20        3.91      2.49 o
 -10   2   3       13.00       12.76      4.08 o
  -9   2   3       11.02       16.98      5.77 o
  -8   2   3      558.72      558.89     18.59 o
  -7   2   3       63.42       70.03      6.29 o
  -6   2   3     2039.95     2053.59     57.49 o
  -5   2   3       84.81       97.20      4.74 o
  -4   2   3      812.58      833.49     16.58 o
  -3   2   3      673.57      719.84     29.72 o
  -2   2   3     1118.30     1011.01     16.90 o
  -1   2   3      498.39      507.49      8.73 o
   0   2   3     2090.50     2210.61     38.22 o
   1   2   3    10288.22     9660.49     48.74 o
   2   2   3      950.34      967.56     14.86 o
   3   2   3      274.34      243.06      4.24 o
   4   2   3        8.77        6.02      0.74 o
   5   2   3      988.41     1131.38     17.21 o
   6   2   3        1.07        0.55      0.48 o
   7   2   3      199.86      224.61      6.65 o
   8   2   3       32.36       37.93      2.74 o
   9   2   3      210.62      209.57      7.62 o
  10   2   3       53.90       58.32      4.21 o
  11   2   3        5.80        4.17      1.11 o
  12   2   3       17.41       19.34      3.00 o
  13   2   3       21.21       18.34      5.26 o
  14   2   3       33.09       32.53      7.02 o
  15   2   3       27.41       33.73      7.95 o
  16   2   3        3.06        2.70      3.03 o
  17   2   3        0.04       -4.99      5.11 o
 -16   3   3        0.12        3.32      4.24 o
 -15   3   3        2.92        1.86      7.75 o
 -14   3   3       56.56       52.75      7.92 o
 -13   3   3       17.93       11.03      3.84 o
 -12   3   3      331.83      384.87     19.29 o
 -11   3   3      456.17      467.74     20.35 o
 -10   3   3        1.49        3.41      1.65 o
  -9   3   3      123.87      129.99      9.62 o
  -8   3   3       23.65       19.34      3.67 o
  -7   3   3      102.42      125.40      5.07 o
  -6   3   3       82.90       79.38      4.79 o
  -5   3   3      789.29      853.02     19.87 o
  -4   3   3     1786.96     1927.76     27.82 o
  -3   3   3     1261.67     1254.45     51.78 o
  -2   3   3     1077.34     1098.31     56.07 o
  -1   3   3      796.35      663.08     10.98 o
   0   3   3      210.23      208.77     12.56 o
   1   3   3     2598.16     2584.25     24.90 o
   2   3   3     1643.33     1598.65     14.69 o
   3   3   3        4.76        1.56      0.52 o
   4   3   3      330.56      326.53      7.26 o
   5   3   3      832.45      838.12     10.20 o
   6   3   3      228.97      218.72     12.42 o
   7   3   3      325.99      327.02      9.76 o
   8   3   3        2.15        3.90      1.14 o
   9   3   3      191.33      168.79      5.62 o
  10   3   3       84.25       81.91      5.25 o
  11   3   3       87.52       68.41      4.96 o
  12   3   3      113.56      102.46      7.02 o
  13   3   3        0.87       -0.30      1.77 o
  14   3   3       17.35       18.92      7.89 o
  15   3   3        0.51       -0.11      5.39 o
  16   3   3       18.36       25.44      9.26 o
 -16   4   3       16.68       18.66      9.50 o
 -15   4   3        1.84       -3.68      4.78 o
 -14   4   3       66.22       79.53      9.86 o
 -13   4   3      114.56      135.47     12.03 o
 -12   4   3        8.41        4.10      1.76 o
 -11   4   3       10.01        6.48      2.28 o
 -10   4   3        0.00       -2.73      2.73 o
  -9   4   3       58.73       45.66      6.19 o
  -8   4   3      485.84      460.03     11.14 o
  -7   4   3        0.18       -0.49      0.85 o
  -6   4   3      262.32      287.96     15.91 o
  -5   4   3       25.55       26.97      4.07 o
  -4   4   3       42.78       35.68      8.86 o
  -3   4   3     1350.89     1310.00     27.57 o
  -2   4   3      187.58      141.36     34.69 o
  -1   4   3      356.30      353.97     13.89 o
   0   4   3      681.65      701.80     18.95 o
   1   4   3       27.54       24.91      3.60 o
   2   4   3     3506.33     3531.13     31.73 o
   3   4   3      717.53      747.33     12.45 o
   4   4   3     2612.70     2739.28     55.72 o
   5   4   3       48.47       59.83      6.86 o
   6   4   3      715.62      736.16     18.25 o
   7   4   3       29.19       29.86      4.07 o
   8   4   3      302.92      308.70     15.63 o
   9   4   3      325.74      294.89     19.74 o
  10   4   3     1094.15     1088.50     31.10 o
  11   4   3      174.31      181.40     13.34 o
  12   4   3        9.04        4.79      5.42 o
  13   4   3        0.25       -1.23      1.55 o
  14   4   3        6.14       11.22      6.13 o
  15   4   3        0.28        5.00      6.08 o
 -15   5   3        2.60        2.57      3.98 o
 -14   5   3       13.35        7.36      3.54 o
 -13   5   3       24.05       30.61      8.25 o
 -12   5   3        0.80        1.86      5.12 o
 -11   5   3      157.03      156.91     12.51 o
 -10   5   3       81.89       75.07      9.61 o
  -9   5   3        9.72        9.67      3.48 o
  -8   5   3      246.18      241.84     11.41 o
  -7   5   3      547.48      562.12     20.08 o
  -6   5   3       16.30       10.89      3.82 o
  -5   5   3      132.60      114.35     14.45 o
  -4   5   3       68.88       69.38      5.39 o
  -3   5   3       10.16       10.00      2.51 o
  -2   5   3      887.10      832.97     34.00 o
  -1   5   3      310.44      276.68     13.65 o
   0   5   3       77.62       92.33      7.77 o
   1   5   3      252.05      247.12     12.58 o
   2   5   3      955.41      966.99     24.38 o
   3   5   3      405.51      417.84     11.63 o
   4   5   3      188.08      175.82     12.81 o
   5   5   3        1.14        3.67      3.91 o
   6   5   3       63.78       51.88      9.18 o
   7   5   3       58.58       67.79     10.49 o
   8   5   3       20.15       16.99      5.51 o
   9   5   3       36.96       32.92      7.24 o
  10   5   3      138.39      148.51     13.45 o
  11   5   3        2.23        8.42      3.25 o
  12   5   3        0.01        2.00      2.12 o
  13   5   3        7.65       10.26      5.65 o
  14   5   3        3.20        4.08      6.16 o
  15   5   3        4.18       18.89     10.62 o
 -15   6   3       18.27       23.09      6.26 o
 -14   6   3        2.49        4.08      4.04 o
 -13   6   3        7.52       14.95      3.88 o
 -12   6   3       23.79       22.01      4.45 o
 -11   6   3       29.89       36.35      5.56 o
 -10   6   3       27.35       26.23      5.34 o
  -9   6   3        3.49        4.81      2.00 o
  -8   6   3        8.67        3.21      2.26 o
  -7   6   3      167.07      179.41     10.38 o
  -6   6   3       20.46       15.55      3.25 o
  -5   6   3        2.30        2.34      1.63 o
  -4   6   3        9.85        7.38      3.16 o
  -3   6   3        8.05       10.85      5.34 o
  -2   6   3      127.14      139.88     14.98 o
  -1   6   3        3.33        1.11      3.15 o
   0   6   3       74.26       78.07      8.12 o
   1   6   3      347.29      358.64     16.88 o
   2   6   3        6.50        5.03      2.48 o
   3   6   3       30.36       30.32      3.41 o
   4   6   3        3.90        0.54      1.21 o
   5   6   3        0.75       -2.35      3.69 o
   6   6   3      264.53      257.93     22.12 o
   7   6   3      124.35      143.11     16.50 o
   8   6   3       26.34       34.79      8.71 o
   9   6   3      187.22      196.45     19.98 o
  10   6   3        6.80        9.10      4.74 o
  11   6   3       38.90       42.12      7.51 o
  12   6   3        0.00        3.33      3.21 o
  13   6   3       16.69       21.78      5.67 o
  14   6   3        2.37        9.97      6.81 o
 -14   7   3        1.70        3.79      2.11 o
 -13   7   3        8.01       17.51      5.70 o
 -12   7   3        0.29        1.85      3.15 o
 -11   7   3       13.13       15.51      6.16 o
 -10   7   3       85.27       87.11     10.26 o
  -9   7   3        0.04        0.05      3.19 o
  -8   7   3        2.15        1.99      2.61 o
  -7   7   3       19.03       19.16      4.24 o
  -6   7   3       61.13       62.12      7.14 o
  -5   7   3       88.72       83.47      8.24 o
  -4   7   3       14.39       13.79      3.60 o
  -3   7   3       37.05       44.40      9.74 o
  -2   7   3      551.04      550.09     32.70 o
  -1   7   3      136.08      149.68     12.49 o
   0   7   3       18.18       17.10      4.30 o
   1   7   3       28.71       23.06      4.60 o
   2   7   3        0.03        2.80      1.74 o
   3   7   3       33.82       43.95      6.86 o
   4   7   3      169.75      182.04     13.46 o
   5   7   3      201.38      199.98     19.94 o
   6   7   3       99.97      111.40     15.42 o
   7   7   3       32.62       36.49      8.90 o
   8   7   3        0.02       -0.46      2.97 o
   9   7   3       32.40       25.45      7.08 o
  10   7   3        0.36       -1.39      3.11 o
  11   7   3        1.55        1.38      2.65 o
  12   7   3        0.22        6.26      6.95 o
  13   7   3        6.84        3.01      3.37 o
 -12   8   3        8.30       13.90      7.12 o
 -11   8   3        0.00       -8.11      8.11 o
 -10   8   3        1.38        5.45      2.80 o
  -9   8   3        9.72        6.79      4.67 o
  -8   8   3        5.91        2.43      3.31 o
  -7   8   3        5.79        6.98      5.95 o
  -6   8   3        0.00        2.89      4.91 o
  -5   8   3        0.66        2.22      4.29 o
  -4   8   3        1.22        7.41      5.36 o
  -3   8   3       51.59       57.50     12.09 o
  -2   8   3       20.00        4.98      3.34 o
  -1   8   3        6.79        5.19      2.41 o
   0   8   3       47.12       41.00      6.44 o
   1   8   3       29.24       18.67      9.40 o
   2   8   3        0.45        1.59      3.38 o
   3   8   3        2.07        3.09      3.73 o
   4   8   3       25.28       36.23      7.13 o
   5   8   3       57.46       72.64     14.17 o
   6   8   3        0.00       -3.71      3.71 o
   7   8   3       44.55       51.87     11.36 o
   8   8   3        1.33       -0.19      3.33 o
   9   8   3        0.18       -5.20      5.20 o
  10   8   3        0.88       -0.39      5.84 o
  11   8   3        1.26       -0.56      2.74 o
  12   8   3        0.00        3.05      3.21 o
  13   8   3        0.01       -2.97      3.04 o
  -9   9   3        0.04       -0.03      3.59 o
  -8   9   3       17.35       24.96      9.36 o
  -7   9   3        8.22        8.44      7.12 o
  -6   9   3       77.35       81.10     16.06 o
  -5   9   3        1.52        2.48      5.11 o
  -4   9   3        0.60       -0.01      2.83 o
  -3   9   3        3.80       -2.53      2.53 o
  -2   9   3       42.70       60.31     12.92 o
  -1   9   3       40.36       43.23     11.23 o
   0   9   3        1.74        3.93      3.07 o
   1   9   3       30.19       30.60      6.16 o
   2   9   3        2.03        0.99      6.34 o
   3   9   3       31.07       39.16      7.34 o
   4   9   3        6.43        6.14      4.72 o
   5   9   3        0.98        5.18      5.40 o
   6   9   3        2.87        8.00      7.19 o
   7   9   3       16.92       31.36     10.57 o
   8   9   3        3.51       -1.63      3.33 o
   9   9   3        0.26        4.70      4.10 o
  10   9   3        0.36        2.51      2.50 o
  11   9   3        0.41       -3.44      3.63 o
  12   9   3        0.22       -2.11      5.99 o
  -6  10   3      111.87      155.99     23.05 o
  -5  10   3       14.32       13.65      7.90 o
  -4  10   3        0.04        3.06      3.38 o
  -3  10   3       27.92       36.83     11.73 o
  -2  10   3        0.84        3.78      3.32 o
  -1  10   3        0.06       -2.95      4.29 o
   0  10   3        3.66        7.53      4.46 o
   1  10   3       79.58       92.37     12.04 o
   2  10   3        1.80        5.12      6.37 o
   3  10   3        0.63       -0.93      3.72 o
   4  10   3        3.15        1.35      3.49 o
   5  10   3        5.81        0.95      3.09 o
   6  10   3       18.10       21.94      7.96 o
   7  10   3        8.29       10.38      6.38 o
  -1  11   3        8.20        9.47      6.96 o
   0  11   3       11.22       15.00      8.52 o
   1  11   3        7.89        4.87      6.67 o
   2  11   3       16.36       13.51      7.01 o
 -17   0   4        3.32        2.99      3.22 o
 -16   0   4        7.88       10.90      5.87 o
 -15   0   4       11.94       13.29      4.72 o
 -14   0   4       15.92       16.72      5.76 o
 -13   0   4       91.69       86.86     13.05 o
 -12   0   4       16.53       -1.24      1.97 o
 -11   0   4        3.58       -0.07      3.03 o
 -10   0   4       11.22        5.76      3.69 o
  -9   0   4       10.33        5.70      4.46 o
  -8   0   4      365.35      357.68     90.80 o
  -7   0   4      423.65      404.05    226.94 o
  -6   0   4      523.70      415.65    275.62 o
  -5   0   4      711.30      680.61     18.42 o
  -4   0   4        5.37        2.04      1.31 o
  -3   0   4     2440.74     2561.05     52.44 o
  -2   0   4     3132.70     3375.43     32.17 o
  -1   0   4    44274.66    30502.05   6722.43 o
   0   0   4     1484.74     1585.72     54.53 o
   1   0   4      686.20      672.09      9.83 o
   2   0   4     3047.64     3049.73     43.95 o
   3   0   4        0.67        0.37      0.35 o
   4   0   4      328.21      324.24     12.28 o
   5   0   4     3358.75     3426.52     88.64 o
   6   0   4      876.32      905.49     39.80 o
   7   0   4      245.86      233.99     10.35 o
   8   0   4      474.98      488.31     23.42 o
   9   0   4       90.79       82.54      6.68 o
  10   0   4      126.87      130.64      8.42 o
  11   0   4      241.64      183.71     12.95 o
  12   0   4      689.26      333.71    326.56 o
  13   0   4       30.17       20.05      8.00 o
  14   0   4        0.03       -2.75      3.26 o
  15   0   4        2.98       -1.05      6.95 o
  16   0   4        2.23       -1.46      3.34 o
 -17   1   4        3.28        3.08      3.74 o
 -16   1   4        0.20        3.45      3.84 o
 -15   1   4        2.31        1.50      1.77 o
 -14   1   4       14.60        9.93      3.05 o
 -13   1   4        2.11        3.18      2.40 o
 -12   1   4       91.97       88.01      9.32 o
 -11   1   4       10.60        9.38      2.39 o
 -10   1   4        0.01        1.51      2.86 o
  -9   1   4      326.96      309.14     14.53 o
  -8   1   4       16.26       13.05      1.73 o
  -7   1   4       19.28       21.21      2.02 o
  -6   1   4      261.27      247.68     14.37 o
  -5   1   4       52.44       57.18      2.78 o
  -4   1   4       20.81       27.43      1.90 o
  -3   1   4      181.44      161.88      4.52 o
  -2   1   4    12175.72    11859.63     85.06 o
  -1   1   4    37193.41    32587.74    514.79 o
   0   1   4        0.50        1.21      0.65 o
   1   1   4      500.11      507.14      7.44 o
   2   1   4     1048.21      976.73     14.38 o
   3   1   4     1607.91     1578.11     15.27 o
   4   1   4      313.47      341.11      9.09 o
   5   1   4      429.30      471.04      5.56 o
   6   1   4      888.98      903.12     14.00 o
   7   1   4        5.32        2.31      0.72 o
   8   1   4       23.41       31.70      2.85 o
   9   1   4        3.38        2.49      0.87 o
  10   1   4       83.38       76.46      3.88 o
  11   1   4      413.28      434.96     13.14 o
  12   1   4       92.92       90.67      5.46 o
  13   1   4       40.24       39.49      8.74 o
  14   1   4       15.23       16.12      4.68 o
  15   1   4       21.70       24.89      6.79 o
  16   1   4        3.54        2.45      4.00 o
 -17   2   4        4.59        4.39      4.51 o
 -16   2   4        5.17        3.99      2.37 o
 -15   2   4        8.15       14.15      4.78 o
 -14   2   4       38.11       46.37      7.11 o
 -13   2   4      113.14       83.24     13.40 o
 -12   2   4      282.60      308.22     17.24 o
 -11   2   4      108.19       96.11      9.06 o
 -10   2   4       88.01       99.93      9.01 o
  -9   2   4        4.70        6.29      2.67 o
  -8   2   4       89.30       89.45      7.65 o
  -7   2   4      353.95      347.97     14.22 o
  -6   2   4      153.43      164.39      6.32 o
  -5   2   4       65.03       61.84      3.65 o
  -4   2   4      361.75      365.31      7.79 o
  -3   2   4      183.38      194.82      5.49 o
  -2   2   4     5828.12     5808.35     74.99 o
  -1   2   4     2291.91     2173.76     50.68 o
   0   2   4     3073.37     2674.73     40.49 o
   1   2   4     2270.07     2327.57     67.20 o
   2   2   4      577.25      554.13     11.85 o
   3   2   4     2679.56     2628.61     32.77 o
   4   2   4      390.30      430.59      6.76 o
   5   2   4      540.85      597.23      9.38 o
   6   2   4       70.00       57.46      6.72 o
   7   2   4      179.52      182.47      7.62 o
   8   2   4       99.05       76.68      3.40 o
   9   2   4       86.92      100.93      3.98 o
  10   2   4      231.97      236.53      8.29 o
  11   2   4        1.26        1.25      0.75 o
  12   2   4       80.64       82.72      7.44 o
  13   2   4       77.30       75.09     10.26 o
  14   2   4       41.23       44.04      8.36 o
  15   2   4        3.28        3.30      3.71 o
  16   2   4        0.04       -0.42      2.81 o
 -16   3   4        9.25       11.73      8.46 o
 -15   3   4        5.10        5.75      2.62 o
 -14   3   4        1.00       -0.43      2.07 o
 -13   3   4      157.69      147.15     12.62 o
 -12   3   4       20.51       22.60      7.18 o
 -11   3   4        0.58        5.62      3.41 o
 -10   3   4       15.83       16.34      3.84 o
  -9   3   4       21.31       23.76      4.28 o
  -8   3   4        1.89        1.47      1.00 o
  -7   3   4        1.40        0.67      1.49 o
  -6   3   4      683.28      689.88     15.41 o
  -5   3   4      436.73      498.15     15.21 o
  -4   3   4      807.22      861.40     18.68 o
  -3   3   4      532.03      521.65     13.64 o
  -2   3   4      532.33      634.05    190.96 o
  -1   3   4       46.07       29.51      7.27 o
   0   3   4     2610.78     2526.49     42.80 o
   1   3   4      176.61      194.87      8.73 o
   2   3   4     1257.84     1387.53     88.77 o
   3   3   4     1581.73     1687.43     21.76 o
   4   3   4      361.75      386.91      7.29 o
   5   3   4       66.23       83.37      3.44 o
   6   3   4     1681.94     1822.31     35.71 o
   7   3   4       19.30       13.06      5.40 o
   8   3   4       71.24       66.05      5.39 o
   9   3   4      847.73      801.28     28.89 o
  10   3   4      223.90      203.80      8.32 o
  11   3   4       89.57       83.82      6.47 o
  12   3   4       24.97       26.56      3.65 o
  13   3   4       42.58       41.50      5.68 o
  14   3   4        7.90        5.80      5.02 o
  15   3   4        0.03        2.95      4.02 o
  16   3   4       30.80       49.01     14.01 o
 -16   4   4        0.15       -3.06      3.06 o
 -15   4   4       11.34       18.21      5.19 o
 -14   4   4        6.84        5.64      5.76 o
 -13   4   4       30.75       34.32      6.37 o
 -12   4   4        5.70        3.70      5.47 o
 -11   4   4       61.70       79.43      8.66 o
 -10   4   4        8.90        6.55      5.26 o
  -9   4   4       64.64       62.96      7.12 o
  -8   4   4      279.36      276.11      9.82 o
  -7   4   4       48.70       39.55      3.74 o
  -6   4   4        2.40       -0.42      0.96 o
  -5   4   4      165.57      139.48      8.73 o
  -4   4   4      144.00      126.70      8.00 o
  -3   4   4        3.23        3.84      1.43 o
  -2   4   4       11.31       14.42      2.76 o
  -1   4   4      183.50      177.08      5.78 o
   0   4   4      545.04      634.61     25.28 o
   1   4   4      177.79      140.59      8.55 o
   2   4   4      475.28      392.46     32.11 o
   3   4   4      157.66      161.46      5.49 o
   4   4   4      504.04      535.90     10.55 o
   5   4   4      272.42      265.21      8.93 o
   6   4   4        9.36       12.39      2.55 o
   7   4   4      145.32      151.00      8.38 o
   8   4   4       57.19       60.65      9.57 o
   9   4   4       85.03      102.40     12.62 o
  10   4   4       15.43       23.43      5.94 o
  11   4   4        3.68        8.75      3.67 o
  12   4   4       13.18       10.57      2.95 o
  13   4   4       10.31       12.00      4.14 o
  14   4   4       32.21       40.00     11.31 o
  15   4   4       18.52       35.17     12.43 o
 -16   5   4        1.16        6.27      5.60 o
 -15   5   4       12.81       14.76      8.52 o
 -14   5   4        3.37        1.80      2.00 o
 -13   5   4       12.11       12.40      3.98 o
 -12   5   4        0.27       -0.29      1.71 o
 -11   5   4        0.01        1.80      2.01 o
 -10   5   4        9.02        9.43      3.46 o
  -9   5   4       15.89       13.50      3.23 o
  -8   5   4        7.20        7.61      1.86 o
  -7   5   4        1.57        2.26      1.99 o
  -6   5   4       68.78       63.52     25.80 o
  -5   5   4       40.90       31.04      4.66 o
  -4   5   4      136.10      129.30     11.65 o
  -3   5   4      542.72      590.61     50.01 o
  -2   5   4      139.25      127.26      6.65 o
  -1   5   4      106.31       83.22     25.12 o
   0   5   4     1088.28     1176.11     27.94 o
   1   5   4      118.50       96.20      6.05 o
   2   5   4      348.18      300.26     16.34 o
   3   5   4      435.07      441.22     15.21 o
   4   5   4      130.89      115.21      6.23 o
   5   5   4      118.11      110.77      7.77 o
   6   5   4        2.83        3.47      2.34 o
   7   5   4      689.96      741.90     33.94 o
   8   5   4      762.32      798.81     35.95 o
   9   5   4       41.31       52.44      9.35 o
  10   5   4      474.30      497.63     22.97 o
  11   5   4       26.00       23.90      5.48 o
  12   5   4       29.08       24.59      5.89 o
  13   5   4        4.86        6.96      3.00 o
  14   5   4       25.42       42.87     12.53 o
  15   5   4       58.79       99.42     19.71 o
 -15   6   4        0.06        1.88      4.05 o
 -14   6   4        0.37        3.98      3.69 o
 -13   6   4       24.14       25.01      9.63 o
 -12   6   4        1.51        1.63      2.39 o
 -11   6   4        2.46        4.94      3.00 o
 -10   6   4        2.62        3.60      4.24 o
  -9   6   4        1.59        2.20      2.10 o
  -8   6   4       36.51       36.30      3.79 o
  -7   6   4      275.97      265.42     12.57 o
  -6   6   4      295.98      284.24     12.41 o
  -5   6   4       24.60       21.60      3.71 o
  -4   6   4      104.19      113.04      8.15 o
  -3   6   4        5.01        4.12      1.65 o
  -2   6   4        0.49       -1.03      1.03 o
  -1   6   4       22.09       20.91      6.16 o
   0   6   4      377.47      413.95     18.32 o
   1   6   4       98.06       93.15      5.98 o
   2   6   4      243.02      232.15      8.11 o
   3   6   4       72.79       61.45      4.55 o
   4   6   4       22.41       24.59      4.56 o
   5   6   4       12.52        8.85      3.80 o
   6   6   4       54.05       59.74     10.39 o
   7   6   4       95.54      105.54     13.89 o
   8   6   4       97.98      110.06     14.54 o
   9   6   4        0.29       -1.92      2.89 o
  10   6   4      241.32      265.24     23.94 o
  11   6   4       12.58        9.85      4.24 o
  12   6   4       12.49       14.68      4.30 o
  13   6   4        0.44        1.57      4.35 o
  14   6   4        6.39        7.89      4.74 o
 -14   7   4        3.86        3.63      2.40 o
 -13   7   4        0.46        1.11      2.55 o
 -12   7   4       69.26      107.75     16.98 o
 -11   7   4       15.98       18.40      4.18 o
 -10   7   4        0.24        3.67      2.27 o
  -9   7   4       22.09       16.14      4.00 o
  -8   7   4        0.00       -1.37      1.57 o
  -7   7   4       61.34       54.17      6.81 o
  -6   7   4      136.66      124.82     10.09 o
  -5   7   4        4.05        3.52      2.16 o
  -4   7   4       37.73       45.85      5.68 o
  -3   7   4        4.06        6.13      2.39 o
  -2   7   4        3.59        3.98      1.72 o
  -1   7   4      551.46      580.66     33.23 o
   0   7   4       32.15       29.51      5.87 o
   1   7   4        0.04        1.39      1.79 o
   2   7   4        3.91        4.25      2.21 o
   3   7   4      505.52      522.93     22.06 o
   4   7   4       21.25       25.04      5.30 o
   5   7   4       63.87       59.75     11.19 o
   6   7   4        5.76        8.84      5.28 o
   7   7   4      252.49      261.84     23.98 o
   8   7   4       30.44       22.69      7.01 o
   9   7   4       10.95        8.89      4.74 o
  10   7   4       13.27       19.65      6.97 o
  11   7   4        0.01       -1.92      1.92 o
  12   7   4        0.57        4.23      3.21 o
  13   7   4        0.10       -1.33      3.27 o
 -11   8   4        0.01       -1.10      2.29 o
 -10   8   4        0.39        1.05      2.82 o
  -9   8   4        6.19       15.67      8.36 o
  -8   8   4        0.01        3.98      2.90 o
  -7   8   4        0.21       -1.47      3.43 o
  -6   8   4        8.72       16.46      6.40 o
  -5   8   4      148.61      137.55     18.92 o
  -4   8   4        2.04        2.10      3.28 o
  -3   8   4        6.61        6.08      4.65 o
  -2   8   4        0.08       -0.72      3.46 o
  -1   8   4       44.17       46.34      9.86 o
   0   8   4        0.85        0.71      3.28 o
   1   8   4        8.58        5.95      4.98 o
   2   8   4        0.93       -2.65      2.65 o
   3   8   4       86.54       78.03      9.25 o
   4   8   4      254.99      275.89     42.59 o
   5   8   4      362.59      394.58     30.97 o
   6   8   4       44.81       38.08     10.26 o
   7   8   4      121.26      122.87     17.57 o
   8   8   4        6.94        4.67      2.69 o
   9   8   4        0.98       -1.05      3.47 o
  10   8   4        7.33        8.13      5.71 o
  11   8   4        2.09        0.40      7.86 o
  12   8   4        8.20        1.14      2.62 o
  -9   9   4        2.23        5.02      5.96 o
  -8   9   4        6.01        0.83      4.02 o
  -7   9   4        9.42       17.95      7.45 o
  -6   9   4       92.30      102.62     18.13 o
  -5   9   4       37.69       36.88      9.94 o
  -4   9   4       14.47       17.99      7.47 o
  -3   9   4        3.80       -2.56      4.34 o
  -2   9   4        4.37        5.39      2.94 o
  -1   9   4      100.85      103.51     16.56 o
   0   9   4        0.86        0.39      4.09 o
   1   9   4       10.93        9.78      3.87 o
   2   9   4        3.15        3.33      5.17 o
   3   9   4       48.35       57.77      8.73 o
   4   9   4        0.64        6.52      8.80 o
   5   9   4       12.05       11.00      4.44 o
   6   9   4        8.35       21.12      8.33 o
   7   9   4       12.44       10.60      6.96 o
   8   9   4        0.17       -1.09      4.01 o
   9   9   4       19.03       15.58      6.03 o
  10   9   4        0.33        1.32      2.91 o
  11   9   4        8.34        3.91      4.63 o
  -6  10   4       46.21       65.05     15.12 o
  -5  10   4        0.86        8.48      7.11 o
  -4  10   4        6.10        8.03      5.83 o
  -3  10   4        0.86       -2.15      4.11 o
  -2  10   4       16.40       15.55      6.94 o
  -1  10   4        1.99        3.35      3.26 o
   0  10   4        2.23       10.55      5.06 o
   1  10   4        0.24        0.70      4.55 o
   2  10   4        5.29        8.53      3.64 o
   3  10   4        0.25       -2.01      3.86 o
   4  10   4        7.51        5.29      5.62 o
   5  10   4        1.53       -0.90      4.36 o
   6  10   4        0.03       -4.27      4.27 o
   7  10   4        1.06       -3.82      5.62 o
   0  11   4        6.11        6.79      6.10 o
   1  11   4        1.77        1.23      4.00 o
   2  11   4        7.54        4.23      4.29 o
   3  11   4        0.01       15.52      9.66 o
 -18   1   5        2.47        1.38      2.75 o
 -17   1   5        6.57        8.78      3.53 o
 -16   1   5        1.27        2.67      2.15 o
 -15   1   5        5.02        2.07      2.25 o
 -14   1   5       11.02        5.40      2.94 o
 -13   1   5        0.27        3.20      7.68 o
 -12   1   5        2.38        2.18      6.18 o
 -11   1   5       41.23       39.16      7.50 o
 -10   1   5       53.50       47.53      7.78 o
  -9   1   5      360.15      303.44     32.53 o
  -8   1   5      635.73      630.73     11.60 o
  -7   1   5        2.51        3.93      1.11 o
  -6   1   5       69.01       62.05      3.78 o
  -5   1   5       60.38       54.84      3.01 o
  -4   1   5       39.45       42.09      2.37 o
  -3   1   5       88.57       82.51      3.21 o
  -2   1   5     3767.16     3839.53     61.18 o
  -1   1   5     3677.17     3571.58     85.85 o
   0   1   5      769.85      762.17     19.25 o
   1   1   5      890.46      855.94     10.80 o
   2   1   5      840.58      833.98     16.52 o
   3   1   5        0.08        0.85      0.38 o
   4   1   5       90.82       95.58      4.30 o
   5   1   5      255.81      254.16      5.83 o
   6   1   5       39.50       34.66      7.48 o
   7   1   5        2.64        5.18      0.75 o
   8   1   5        9.99       10.02      1.26 o
   9   1   5      175.11      183.20      6.05 o
  10   1   5      315.77      316.30      7.83 o
  11   1   5       93.59       95.00      4.49 o
  12   1   5       90.91      113.36      8.25 o
  13   1   5       12.21        9.91      4.00 o
  14   1   5        0.04        1.46      3.45 o
  15   1   5        2.82       -0.23      1.98 o
  16   1   5        2.99        4.21      7.21 o
 -18   2   5        0.02       -5.62      5.62 o
 -17   2   5        0.39        6.85      5.12 o
 -16   2   5       12.28        5.26      9.93 o
 -15   2   5        7.12        3.44      2.20 o
 -14   2   5       43.60       60.28     17.93 o
 -13   2   5      172.79      163.88     22.45 o
 -12   2   5       12.52       15.83      8.69 o
 -11   2   5       50.80       47.96      6.65 o
 -10   2   5      186.49      215.14     13.30 o
  -9   2   5        3.40        3.13      1.90 o
  -8   2   5      125.90      111.84      8.83 o
  -7   2   5      175.54      217.55      9.46 o
  -6   2   5      172.29      163.62      6.62 o
  -5   2   5        0.13        0.01      0.83 o
  -4   2   5        0.25        0.64      0.67 o
  -3   2   5     1346.72     1351.23     21.45 o
  -2   2   5     2419.82     2322.33     21.38 o
  -1   2   5    12319.36    12137.20    135.20 o
   0   2   5     3233.18     3623.45     38.27 o
   1   2   5      610.33      635.27     27.06 o
   2   2   5        9.60        7.25      0.99 o
   3   2   5      216.86      235.04     10.27 o
   4   2   5     2144.94     2184.52     26.27 o
   5   2   5       42.95       49.81      2.53 o
   6   2   5      483.93      532.58      9.42 o
   7   2   5        7.90        9.91      1.24 o
   8   2   5        0.06        1.03      0.42 o
   9   2   5       10.73        7.05      1.35 o
  10   2   5       36.26       31.42      2.52 o
  11   2   5        8.41        8.35      2.13 o
  12   2   5       33.15       35.77      5.13 o
  13   2   5       82.18       86.49     11.20 o
  14   2   5       25.36       24.64      6.60 o
  15   2   5        0.04        1.22      2.28 o
  16   2   5        5.65        5.83      3.35 o
 -17   3   5        4.03       -2.56      5.19 o
 -16   3   5        3.44        0.05      2.88 o
 -15   3   5        2.10        0.05      3.19 o
 -14   3   5       40.47       47.28      8.10 o
 -13   3   5        0.83        2.00      3.39 o
 -12   3   5       52.86       57.60      7.79 o
 -11   3   5      154.12      164.63     12.50 o
 -10   3   5      102.49      108.52      9.81 o
  -9   3   5       59.13       52.23      6.34 o
  -8   3   5       15.63       16.90      2.20 o
  -7   3   5      166.11      183.38      7.24 o
  -6   3   5       93.79       85.12      5.08 o
  -5   3   5      177.11      175.80      7.21 o
  -4   3   5        9.88       13.09      1.96 o
  -3   3   5     2049.63     2244.24     50.18 o
  -2   3   5     2783.33     2804.62     36.76 o
  -1   3   5     1258.69     1325.73     36.67 o
   0   3   5       89.56       95.70      8.64 o
   1   3   5       17.17       16.92      2.48 o
   2   3   5      371.87      390.95      7.83 o
   3   3   5      483.40      470.26      9.73 o
   4   3   5      691.54      782.07      9.81 o
   5   3   5      144.37      144.54      4.70 o
   6   3   5       25.71       31.65      2.24 o
   7   3   5       50.26       50.59      3.88 o
   8   3   5       92.45      101.72      6.13 o
   9   3   5        9.31        9.17      2.35 o
  10   3   5      108.41       82.16     11.61 o
  11   3   5      260.35      283.83     11.42 o
  12   3   5      232.61      223.65     11.17 o
  13   3   5       16.25       18.55      4.00 o
  14   3   5        3.11        3.80      3.37 o
  15   3   5        3.70        3.57      2.18 o
  16   3   5        3.56        7.36      4.84 o
 -16   4   5       20.61       14.89     10.12 o
 -15   4   5        0.45        1.35      2.42 o
 -14   4   5        0.78        0.91      3.17 o
 -13   4   5       10.68        5.02      2.15 o
 -12   4   5      143.93      148.09     12.60 o
 -11   4   5        0.11       -1.09      1.84 o
 -10   4   5        0.58       -0.08      3.25 o
  -9   4   5        0.89       -1.16      1.62 o
  -8   4   5       22.61       21.27      4.71 o
  -7   4   5      150.17      147.98      7.13 o
  -6   4   5      565.84      583.18     25.81 o
  -5   4   5       35.62       32.80      3.40 o
  -4   4   5        0.70        0.44      0.91 o
  -3   4   5       68.48       51.02      4.55 o
  -2   4   5      132.71      165.03     14.56 o
  -1   4   5      545.00      548.26     23.80 o
   0   4   5     1184.48     1106.70     33.20 o
   1   4   5      150.29      156.54      8.98 o
   2   4   5      184.96      182.78     15.39 o
   3   4   5      350.43      360.77     13.33 o
   4   4   5      102.05      110.38      7.48 o
   5   4   5       47.65       38.61      4.15 o
   6   4   5       28.77       29.24      3.47 o
   7   4   5      212.28      195.32      8.97 o
   8   4   5      136.39      136.49      9.94 o
   9   4   5       83.83       82.39      8.27 o
  10   4   5       68.22       67.46      7.62 o
  11   4   5       96.87       95.66      8.11 o
  12   4   5        1.03        1.23      1.16 o
  13   4   5       28.04       28.46      6.56 o
  14   4   5        0.53        9.03      6.63 o
  15   4   5       48.28       70.29     16.60 o
 -16   5   5        1.49       10.70      7.26 o
 -15   5   5       10.06       13.14      4.29 o
 -14   5   5       12.42       12.98      4.67 o
 -13   5   5       18.55       19.32      4.96 o
 -12   5   5       16.33       19.00      5.06 o
 -11   5   5       40.58       43.23      7.00 o
 -10   5   5        4.51        5.40      2.24 o
  -9   5   5        3.18        0.55      1.86 o
  -8   5   5       18.95       23.00      3.16 o
  -7   5   5      890.01      899.63     21.00 o
  -6   5   5      483.07      479.35     22.70 o
  -5   5   5      288.47      285.38     61.62 o
  -4   5   5       17.45       12.46      4.96 o
  -3   5   5        0.01        1.94      1.12 o
  -2   5   5        6.95        9.75      1.74 o
  -1   5   5        2.52        3.55      1.46 o
   0   5   5      632.77      700.15     29.87 o
   1   5   5      201.25      203.89     11.61 o
   2   5   5      217.34      216.03     11.65 o
   3   5   5      534.63      536.47     18.50 o
   4   5   5      169.99      172.90     10.70 o
   5   5   5       95.37       82.83     10.87 o
   6   5   5        7.14        5.20      3.04 o
   7   5   5      405.30      425.54     26.01 o
   8   5   5      302.55      305.33     22.21 o
   9   5   5        0.04       -4.38      5.17 o
  10   5   5       36.22       43.59      8.91 o
  11   5   5      117.06      113.22     11.86 o
  12   5   5       55.45       58.15      7.11 o
  13   5   5        8.36        7.88      4.08 o
  14   5   5        2.00        7.71      4.70 o
 -15   6   5        0.97       10.78      4.23 o
 -14   6   5        0.57        0.35      4.96 o
 -13   6   5       17.21       19.05      5.07 o
 -12   6   5        3.14        0.56      2.19 o
 -11   6   5        0.54        8.53      4.36 o
 -10   6   5       36.30       27.44     13.73 o
  -9   6   5       75.71       68.74     11.02 o
  -8   6   5        1.13       -0.11      1.58 o
  -7   6   5        0.61       -0.66      1.42 o
  -6   6   5       22.28       18.72      3.12 o
  -5   6   5       36.35       35.29      4.44 o
  -4   6   5      198.34      195.88     16.44 o
  -3   6   5      117.19      109.92      7.12 o
  -2   6   5       15.40       19.36      4.89 o
  -1   6   5       23.42       18.64      5.60 o
   0   6   5      185.34      171.04     24.32 o
   1   6   5        7.98        6.95      2.27 o
   2   6   5       97.66       92.94      8.74 o
   3   6   5      108.60      125.82     11.13 o
   4   6   5      611.03      612.89     27.10 o
   5   6   5      171.09      174.46     17.43 o
   6   6   5      390.45      396.03     26.75 o
   7   6   5        9.52        8.37      3.24 o
   8   6   5        9.59        6.13      2.19 o
   9   6   5        7.39       14.70      6.31 o
  10   6   5       64.98       87.49     13.76 o
  11   6   5        0.10        5.03      3.34 o
  12   6   5       29.10       23.90      5.95 o
  13   6   5        1.51        3.53      2.67 o
  14   6   5        0.37        1.94      4.13 o
 -13   7   5       11.00        8.34      4.97 o
 -12   7   5        8.92       18.74      5.28 o
 -11   7   5        1.37       -1.37      3.03 o
 -10   7   5        0.28       -1.53      1.79 o
  -9   7   5       17.72       16.15      3.71 o
  -8   7   5       64.50       61.84      6.56 o
  -7   7   5        0.15       -0.36      1.29 o
  -6   7   5       31.64       25.22      4.69 o
  -5   7   5      111.17      109.50     15.47 o
  -4   7   5       15.33       20.31      6.41 o
  -3   7   5      131.12      123.59     16.31 o
  -2   7   5       66.92       69.48     11.71 o
  -1   7   5        1.67        1.37      2.93 o
   0   7   5       62.43       62.33     10.87 o
   1   7   5       28.09       25.33      5.19 o
   2   7   5        5.82       -1.83      3.24 o
   3   7   5      205.28      213.32     14.16 o
   4   7   5      368.29      383.36     19.21 o
   5   7   5      106.94      112.60     15.41 o
   6   7   5        9.60        9.48      5.44 o
   7   7   5      123.06      131.38     17.53 o
   8   7   5        5.94        4.93      3.41 o
   9   7   5       17.02       21.31      7.49 o
  10   7   5        8.03       11.00      6.52 o
  11   7   5        3.56        4.80      1.94 o
  12   7   5        0.62        7.24      4.22 o
  13   7   5        0.98       -0.44      4.53 o
  14   7   5        0.36        4.75      5.54 o
 -11   8   5        7.56       17.23      7.77 o
 -10   8   5       14.52       11.88      6.32 o
  -9   8   5       15.44        8.19      4.68 o
  -8   8   5        1.09        1.20      2.74 o
  -7   8   5        0.10       -2.54      5.10 o
  -6   8   5        2.39       -0.19      2.91 o
  -5   8   5       57.39       72.49     13.63 o
  -4   8   5       34.74       38.10      9.62 o
  -3   8   5        1.32       -0.21      2.67 o
  -2   8   5       43.82       38.42      9.78 o
  -1   8   5        8.15        6.78      2.56 o
   0   8   5        0.02       -2.51      3.99 o
   1   8   5        7.38        2.65      2.26 o
   2   8   5       35.09       36.26      6.11 o
   3   8   5        6.51        6.44      2.25 o
   4   8   5        0.37        4.67      2.73 o
   5   8   5        0.02        3.17      3.20 o
   6   8   5        2.26        4.28      2.58 o
   7   8   5        1.19        1.56      4.53 o
   8   8   5        6.17       -4.20      4.52 o
   9   8   5        3.59       -0.35      3.05 o
  10   8   5        0.19        0.85      2.68 o
  11   8   5        1.15        8.55      3.82 o
  12   8   5        4.02        1.69      3.31 o
  -9   9   5        8.24        6.59      3.34 o
  -8   9   5        0.00        1.34      2.77 o
  -7   9   5        1.97       12.56      6.77 o
  -6   9   5        0.07        4.48      4.24 o
  -5   9   5        2.77        3.02      4.35 o
  -4   9   5        0.35       -5.01      5.12 o
  -3   9   5       26.76       28.92      8.86 o
  -2   9   5        0.27       -1.89      5.72 o
  -1   9   5       34.70       30.97      8.71 o
   0   9   5       66.66       73.95     13.89 o
   1   9   5        3.66        1.01      2.27 o
   2   9   5       16.60       17.18      4.13 o
   3   9   5        3.29        3.90      4.56 o
   4   9   5      127.54      145.80     14.04 o
   5   9   5       42.19       37.26     10.82 o
   6   9   5        0.10        2.27      5.10 o
   7   9   5        2.28       -0.69      3.05 o
   8   9   5        0.46        4.08      4.66 o
   9   9   5       11.79       25.96      9.25 o
  10   9   5       11.18       13.95      6.33 o
  11   9   5        0.51        2.73      5.32 o
  -6  10   5       33.35       36.96     12.16 o
  -5  10   5       12.63       17.46      8.31 o
  -4  10   5        2.65        4.56      6.16 o
  -3  10   5       13.58       15.86      7.12 o
  -2  10   5       16.08       18.75      7.56 o
  -1  10   5        0.07       -3.12      5.58 o
   0  10   5        1.82        4.92      2.52 o
   1  10   5        2.31        3.78      4.21 o
   2  10   5        0.44        3.15      2.90 o
   3  10   5       12.06       13.41      5.39 o
   4  10   5       29.22       42.75     12.31 o
   5  10   5       42.64       33.59     11.77 o
   6  10   5        0.05       15.67      7.96 o
   7  10   5        0.10        3.81      2.40 o
   0  11   5        2.03        1.62      3.56 o
   1  11   5        7.86        9.78      6.68 o
   2  11   5        1.27       10.60      7.11 o
   3  11   5       14.73       17.79      9.16 o
 -18   0   6        0.74        3.24      2.84 o
 -17   0   6        1.59        9.53      5.24 o
 -16   0   6        3.49        7.87      4.35 o
 -15   0   6        6.53       12.26      4.85 o
 -14   0   6       27.32       27.92      7.90 o
 -13   0   6       82.17      128.99     16.13 o
 -12   0   6      506.58      626.02     35.21 o
 -11   0   6       32.52       44.05      9.84 o
 -10   0   6      228.17       38.89     11.27 o
  -9   0   6        6.30        7.69      3.02 o
  -8   0   6      620.78      596.34    102.48 o
  -7   0   6      177.76      142.23     87.83 o
  -6   0   6      341.57      321.00    174.86 o
  -5   0   6      171.19      134.34     79.20 o
  -4   0   6        1.05        0.22      0.62 o
  -3   0   6     2549.03     2592.80     30.61 o
  -2   0   6     2561.62     2622.85     68.13 o
  -1   0   6      608.71      655.11     14.34 o
   0   0   6     4673.69     4857.73    191.87 o
   1   0   6       30.40       34.35      2.29 o
   2   0   6     2176.86     1981.20     37.44 o
   3   0   6     1295.86     1255.29     29.63 o
   4   0   6     1230.39     1290.93     41.09 o
   5   0   6      365.62      363.82      7.93 o
   6   0   6        0.12       -0.12      1.38 o
   7   0   6      293.33      309.89      7.24 o
   8   0   6       21.98       23.61      2.13 o
   9   0   6      535.77      496.80     43.82 o
  10   0   6      581.45      524.43     18.11 o
  11   0   6      382.57      338.90     15.19 o
  12   0   6       75.29       59.79     12.37 o
  13   0   6        9.87        8.14      4.58 o
  14   0   6       41.95       65.42     13.82 o
  15   0   6        4.86        6.56      6.13 o
  16   0   6       45.15       45.60     13.21 o
 -18   1   6        9.20       16.76      6.98 o
 -17   1   6        6.22        8.04      3.41 o
 -16   1   6        1.29        3.52      6.32 o
 -15   1   6        9.43        8.22      3.79 o
 -14   1   6       31.01       18.37      9.21 o
 -13   1   6       30.87       18.68     13.21 o
 -12   1   6      404.77      297.89    175.25 o
 -11   1   6      319.73      301.87     21.36 o
 -10   1   6      108.10      104.74     12.15 o
  -9   1   6      511.39      503.27     12.94 o
  -8   1   6      114.33      100.25      6.04 o
  -7   1   6      447.60      454.09     12.77 o
  -6   1   6       71.91       79.65      4.41 o
  -5   1   6      456.99      478.43     14.07 o
  -4   1   6      565.32      597.93     12.15 o
  -3   1   6      107.23      108.19      4.70 o
  -2   1   6     1552.60     1544.23     31.95 o
  -1   1   6       53.90       54.57      3.05 o
   0   1   6      952.72      866.66     13.10 o
   1   1   6       96.90      107.48      4.11 o
   2   1   6      278.57      255.47     17.51 o
   3   1   6     1056.43     1092.87     27.30 o
   4   1   6      525.12      569.76     11.37 o
   5   1   6      192.13      220.58      6.57 o
   6   1   6      956.52     1015.24     13.38 o
   7   1   6       71.49       73.98      3.82 o
   8   1   6       11.79        8.75      2.37 o
   9   1   6       21.71       22.75      1.66 o
  10   1   6      412.63      424.24      7.77 o
  11   1   6     1015.70     1066.32     24.62 o
  12   1   6       15.77       17.03      3.25 o
  13   1   6        3.30        1.94      2.73 o
  14   1   6      105.85      114.24     13.26 o
  15   1   6       20.40       19.70      5.88 o
  16   1   6        9.57       13.85      5.80 o
 -17   2   6        0.66        1.34      1.89 o
 -16   2   6        1.57        0.06      2.18 o
 -15   2   6        9.29        3.86      2.34 o
 -14   2   6        0.62        2.72      2.82 o
 -13   2   6        2.60        6.15      4.52 o
 -12   2   6        0.59        7.37      4.73 o
 -11   2   6      129.01      159.34     15.74 o
 -10   2   6       75.94       74.86     10.55 o
  -9   2   6      498.74      496.69     25.84 o
  -8   2   6       31.00       40.86      7.36 o
  -7   2   6      267.14      289.50     11.14 o
  -6   2   6       64.47       50.73      5.74 o
  -5   2   6        2.04        1.55      0.91 o
  -4   2   6     1359.18     1503.38     20.09 o
  -3   2   6      128.43      138.68      5.88 o
  -2   2   6     3212.01     3294.45     70.54 o
  -1   2   6     1575.35     1538.74     24.56 o
   0   2   6      299.63      275.07     15.00 o
   1   2   6      431.54      434.58     23.05 o
   2   2   6        5.69        5.81      1.23 o
   3   2   6      741.39      785.57     18.11 o
   4   2   6      870.05      944.71     24.60 o
   5   2   6      145.13      169.92      6.14 o
   6   2   6       28.99       30.77      1.93 o
   7   2   6       10.20        7.80      1.01 o
   8   2   6      104.37       98.52      5.63 o
   9   2   6        4.61        3.46      0.76 o
  10   2   6       20.24       17.56      2.50 o
  11   2   6      167.91      178.69      8.39 o
  12   2   6       25.34       26.41      4.31 o
  13   2   6       10.97       12.48      4.37 o
  14   2   6       13.59       27.36      7.43 o
  15   2   6        0.51        4.22      4.48 o
  16   2   6        9.21       11.33      4.70 o
 -17   3   6        1.21        3.79      2.99 o
 -16   3   6        0.02        0.95      2.05 o
 -15   3   6        0.03       -4.55      4.55 o
 -14   3   6       49.67       75.02     12.58 o
 -13   3   6      143.02      140.40     13.88 o
 -12   3   6       10.94       17.45      5.26 o
 -11   3   6       80.71      102.75     10.19 o
 -10   3   6       18.59       27.03      5.42 o
  -9   3   6       15.36       14.94      3.72 o
  -8   3   6      102.89      116.10      6.32 o
  -7   3   6        6.18        9.75      1.91 o
  -6   3   6      168.53      189.16      7.83 o
  -5   3   6      382.44      412.09     13.73 o
  -4   3   6      281.75      276.01      9.06 o
  -3   3   6      121.47      104.20      5.67 o
  -2   3   6     1314.42     1228.97     27.26 o
  -1   3   6       43.32       27.63      1.98 o
   0   3   6      493.18      465.66     22.52 o
   1   3   6      195.17      193.53     11.86 o
   2   3   6     1333.92     1411.68     65.40 o
   3   3   6      312.66      332.84      8.34 o
   4   3   6      324.00      322.69      8.07 o
   5   3   6       59.63       67.59      3.36 o
   6   3   6       62.77       65.68      3.62 o
   7   3   6        5.53        3.56      0.78 o
   8   3   6        4.63        5.50      1.38 o
   9   3   6      623.47      638.12     22.43 o
  10   3   6      194.14      193.59     10.24 o
  11   3   6       64.67       66.64      5.49 o
  12   3   6       19.64       21.88      4.41 o
  13   3   6       49.31       46.95      6.34 o
  14   3   6       33.56       38.90      8.01 o
  15   3   6        5.31        9.65      4.48 o
  16   3   6       46.97       57.38     14.72 o
 -16   4   6       13.61       24.96      8.02 o
 -15   4   6       11.77       17.79      7.16 o
 -14   4   6       51.75       56.20      9.40 o
 -13   4   6        1.94        5.46      4.02 o
 -12   4   6       27.01       29.33      6.26 o
 -11   4   6       58.68       56.57     11.81 o
 -10   4   6       70.71       66.34      7.98 o
  -9   4   6        2.84        5.68      2.42 o
  -8   4   6      218.19      253.68     23.81 o
  -7   4   6      190.47      177.95      8.06 o
  -6   4   6        3.50        4.59      1.26 o
  -5   4   6      727.66      702.55     28.10 o
  -4   4   6      191.42      187.59      7.99 o
  -3   4   6        2.87        1.98      0.99 o
  -2   4   6      742.99      783.67     30.55 o
  -1   4   6      368.21      409.09     15.95 o
   0   4   6      331.63      352.38     18.82 o
   1   4   6        5.10        4.52      2.51 o
   2   4   6      157.16      199.34     10.29 o
   3   4   6       30.48       20.93      3.18 o
   4   4   6      820.23      805.67     19.92 o
   5   4   6      289.72      281.88      8.75 o
   6   4   6       93.68       94.07      5.07 o
   7   4   6      166.93      162.52     10.08 o
   8   4   6        0.24        8.17      3.86 o
   9   4   6      248.47      249.30     12.72 o
  10   4   6       47.06       46.70      5.30 o
  11   4   6        1.78        5.72      2.15 o
  12   4   6        5.54        6.48      2.86 o
  13   4   6        1.88        1.67      1.75 o
  14   4   6        8.91        9.80      7.20 o
  15   4   6        8.08       15.40      7.34 o
 -15   5   6        1.22        5.40      3.48 o
 -14   5   6       22.92       31.61      6.62 o
 -13   5   6        8.72        7.45      3.07 o
 -12   5   6       36.14       34.76      6.46 o
 -11   5   6        1.25       -1.40      2.14 o
 -10   5   6       25.99       29.22      5.34 o
  -9   5   6        2.68        1.43      1.79 o
  -8   5   6       44.64       46.68      4.72 o
  -7   5   6        0.01        2.71      1.55 o
  -6   5   6       40.49       36.04      4.12 o
  -5   5   6        0.77        2.14      1.33 o
  -4   5   6        0.61        1.05      3.15 o
  -3   5   6        0.03        0.06      0.82 o
  -2   5   6       32.73       32.56      6.68 o
  -1   5   6        1.78        3.91      1.46 o
   0   5   6        1.68        6.71      2.99 o
   1   5   6       45.16       55.30      6.26 o
   2   5   6       96.97       92.05      7.74 o
   3   5   6       47.43       42.52      5.23 o
   4   5   6       38.08       35.18      4.91 o
   5   5   6        0.42        0.55      1.64 o
   6   5   6        3.80        1.52      2.35 o
   7   5   6        0.16        2.70      2.90 o
   8   5   6      438.77      490.68     27.99 o
   9   5   6      151.06      166.62     16.65 o
  10   5   6        1.00        1.78      3.09 o
  11   5   6       42.73       45.72      6.77 o
  12   5   6       90.66       81.99     11.10 o
  13   5   6        7.91       15.39      4.88 o
  14   5   6        0.69       -4.93      4.93 o
 -15   6   6        1.20        1.24      2.72 o
 -14   6   6        1.31        5.34      3.65 o
 -13   6   6        6.79        6.52      4.94 o
 -12   6   6        2.77        3.67      2.72 o
 -11   6   6        4.76        1.95      2.62 o
 -10   6   6       22.31       14.03      4.17 o
  -9   6   6       39.15       28.00     11.33 o
  -8   6   6        1.97        0.68      1.74 o
  -7   6   6        0.22       -0.66      1.30 o
  -6   6   6      172.24      174.80      9.81 o
  -5   6   6       72.09       64.77      5.70 o
  -4   6   6       40.02       40.23      4.68 o
  -3   6   6       58.84       48.63      4.64 o
  -2   6   6      366.45      380.01     25.30 o
  -1   6   6        0.01        0.38      2.45 o
   0   6   6        0.39        1.06      1.82 o
   1   6   6       50.62       51.74      6.60 o
   2   6   6       39.65       44.38      6.08 o
   3   6   6      114.08      118.05      9.61 o
   4   6   6      268.65      246.60     14.02 o
   5   6   6      483.29      519.27     20.63 o
   6   6   6       10.20        5.80      2.85 o
   7   6   6      177.72      191.52     19.09 o
   8   6   6        5.80        5.68      3.06 o
   9   6   6      161.48      166.07     17.83 o
  10   6   6       76.13       57.78     11.32 o
  11   6   6       10.10        6.22      1.95 o
  12   6   6        1.94        0.84      1.88 o
  13   6   6        5.90       16.14      4.86 o
  14   6   6        8.50       12.49      7.07 o
 -14   7   6        1.24        1.49      3.25 o
 -13   7   6        0.20       -2.16      2.16 o
 -12   7   6       12.62        5.71      4.53 o
 -11   7   6        7.71        7.07      5.91 o
 -10   7   6       10.74       12.23      4.39 o
  -9   7   6        5.39        1.40      2.80 o
  -8   7   6       35.09       24.31      8.16 o
  -7   7   6      102.52      107.40     10.38 o
  -6   7   6       21.51       24.30      7.29 o
  -5   7   6       11.28        9.81      4.65 o
  -4   7   6      116.92      103.03     14.80 o
  -3   7   6       31.79       25.88      7.81 o
  -2   7   6       66.46       58.30     11.00 o
  -1   7   6       46.80       44.22      8.75 o
   0   7   6      152.44      156.12     17.23 o
   1   7   6       53.55       49.74      6.77 o
   2   7   6        4.55       -4.35      4.35 o
   3   7   6      230.59      224.56     14.58 o
   4   7   6      199.52      192.78     13.56 o
   5   7   6       15.95       15.27      6.67 o
   6   7   6        6.64        5.66      4.13 o
   7   7   6      196.22      252.35     23.45 o
   8   7   6       10.43       13.29      5.83 o
   9   7   6       27.81       35.58      9.18 o
  10   7   6       18.22       23.91      7.06 o
  11   7   6        2.58        1.13      2.89 o
  12   7   6       14.36       24.33      9.64 o
  13   7   6       25.69       28.72     10.31 o
  14   7   6        1.74       -5.40      5.40 o
 -11   8   6        0.33       -0.38      3.36 o
 -10   8   6        1.51       10.90      6.26 o
  -9   8   6        8.18       15.39      7.58 o
  -8   8   6        0.02        2.96      4.16 o
  -7   8   6        2.12        2.65      3.81 o
  -6   8   6       11.74       10.53      5.72 o
  -5   8   6       27.92       34.57      9.95 o
  -4   8   6      136.41      122.38     17.45 o
  -3   8   6       88.48       74.89     13.35 o
  -2   8   6       12.69       12.70      4.92 o
  -1   8   6        1.16       -1.76      3.11 o
   0   8   6       30.17       24.51      6.61 o
   1   8   6        7.47        1.12      2.89 o
   2   8   6        3.55       -0.70      6.46 o
   3   8   6       31.81       26.66      7.42 o
   4   8   6        0.01        1.64      4.05 o
   5   8   6      177.67      197.79     15.53 o
   6   8   6      146.90      177.30     20.89 o
   7   8   6       38.71       40.16     10.13 o
   8   8   6        1.16        8.78      6.38 o
   9   8   6       10.39       15.39      6.92 o
  10   8   6        0.32       -2.76      3.27 o
  11   8   6        9.13       12.39      6.97 o
  -8   9   6       47.04       68.22     15.58 o
  -7   9   6       16.46       18.15      7.68 o
  -6   9   6        7.87        8.86      6.69 o
  -5   9   6        2.69        2.70      2.88 o
  -4   9   6        0.04        4.55      2.61 o
  -3   9   6        8.58        0.98      3.60 o
  -2   9   6        5.24       -4.23      5.16 o
  -1   9   6        0.84       -3.94      4.89 o
   0   9   6        0.22        0.13      2.62 o
   1   9   6        5.91        3.52      2.34 o
   2   9   6        9.89        9.04      3.63 o
   3   9   6        0.20       -0.81      5.48 o
   4   9   6        5.47        2.82      7.77 o
   5   9   6        0.93        8.56      6.81 o
   6   9   6       46.12       34.25     10.87 o
   7   9   6        7.83        5.84      5.19 o
   8   9   6       20.62       33.92     11.56 o
   9   9   6       10.03       11.52      5.40 o
  10   9   6        1.72       -0.28      4.22 o
  11   9   6        0.11        1.18      4.27 o
  -5  10   6       12.99       17.53      9.33 o
  -4  10   6        6.75        7.67      6.98 o
  -3  10   6       10.01        7.64      4.60 o
  -2  10   6        0.02        0.05      2.70 o
  -1  10   6        4.90        7.17      6.23 o
   0  10   6       22.81       40.20     11.99 o
   1  10   6       24.18       20.42      6.64 o
   2  10   6        8.09       17.03      9.48 o
   3  10   6       17.69       34.63      7.90 o
   4  10   6       10.66       13.38      5.34 o
   5  10   6        0.50        6.42      4.79 o
   6  10   6        0.08        0.40      4.58 o
   7  10   6        0.00        0.35      4.07 o
   1  11   6        0.65       -2.22      4.54 o
   2  11   6        1.05        9.27      7.82 o
   3  11   6        1.75       13.55      8.11 o
 -18   1   7        1.27       10.14      6.49 o
 -17   1   7        0.07        2.45      4.13 o
 -16   1   7        9.34        7.01      6.81 o
 -15   1   7        0.16        4.39      3.10 o
 -14   1   7        1.04       -3.09      3.09 o
 -13   1   7        7.33        2.47      5.58 o
 -12   1   7       13.18        8.17      3.83 o
 -11   1   7       64.71       27.06     35.80 o
 -10   1   7       79.44       76.66     10.91 o
  -9   1   7        1.03        2.08      1.35 o
  -8   1   7      549.70      536.78     15.04 o
  -7   1   7      210.39      215.30      9.58 o
  -6   1   7       21.19       28.29      2.92 o
  -5   1   7      200.83      213.23      7.84 o
  -4   1   7       53.35       55.14      4.00 o
  -3   1   7      781.86      841.42     15.00 o
  -2   1   7      467.69      466.06     16.47 o
  -1   1   7       24.60       33.91      3.32 o
   0   1   7       69.20       68.31      4.61 o
   1   1   7      143.17      140.52     16.48 o
   2   1   7        0.10        0.19      0.29 o
   3   1   7     1467.75     1463.28     34.94 o
   4   1   7      171.81      173.01      5.02 o
   5   1   7      753.79      792.31     13.91 o
   6   1   7       62.41       62.84      3.14 o
   7   1   7        9.95       12.06      1.60 o
   8   1   7        0.73        1.25      1.25 o
   9   1   7        0.75        0.03      0.61 o
  10   1   7      886.60      877.72     19.01 o
  11   1   7      562.66      570.20     22.29 o
  12   1   7       23.37       25.68      4.22 o
  13   1   7        1.47        3.82      2.43 o
  14   1   7        3.76        3.56      3.43 o
  15   1   7        1.54        4.65      4.25 o
  16   1   7        1.12        2.14      5.50 o
 -17   2   7        1.66        2.56      2.78 o
 -16   2   7        9.47        4.42      7.03 o
 -15   2   7       11.18       10.03      3.94 o
 -14   2   7       24.83        6.54     12.46 o
 -13   2   7      126.28      144.16     17.32 o
 -12   2   7        6.40       10.79      4.87 o
 -11   2   7       68.98       69.88     11.34 o
 -10   2   7       52.55       48.82      8.91 o
  -9   2   7       74.78       78.74     10.91 o
  -8   2   7      263.09      259.69     18.80 o
  -7   2   7       50.92       46.04      4.82 o
  -6   2   7      572.21      602.21     16.49 o
  -5   2   7       24.38       20.27      2.43 o
  -4   2   7      652.36      641.35     15.23 o
  -3   2   7        1.25        4.77      1.56 o
  -2   2   7     3286.96     3275.10     37.92 o
  -1   2   7       91.98       77.81      8.73 o
   0   2   7      341.57      315.89     16.88 o
   1   2   7      462.66      455.89     16.01 o
   2   2   7      154.66      187.97     11.53 o
   3   2   7       10.28       10.77      1.23 o
   4   2   7      471.99      478.04      8.38 o
   5   2   7       10.35       10.29      1.68 o
   6   2   7      252.18      296.70      8.33 o
   7   2   7       95.28       94.40      4.93 o
   8   2   7      200.11      192.65      7.20 o
   9   2   7        1.16       -0.07      1.02 o
  10   2   7      105.15      103.47      6.18 o
  11   2   7        0.01       -1.32      1.74 o
  12   2   7       28.11       28.82      5.13 o
  13   2   7        5.32       11.16      4.65 o
  14   2   7        0.89        5.35      4.51 o
  15   2   7       16.08       13.09      6.18 o
  16   2   7        1.17       13.28      8.17 o
 -17   3   7        6.14       12.95      5.95 o
 -16   3   7        4.73        1.03      3.43 o
 -15   3   7        7.57        7.74      4.66 o
 -14   3   7        0.05        4.75      3.34 o
 -13   3   7       51.35       63.25     11.68 o
 -12   3   7      118.98      142.46     16.68 o
 -11   3   7        1.96        3.88      4.75 o
 -10   3   7      520.50      588.18     31.92 o
  -9   3   7      566.66      600.43     28.53 o
  -8   3   7       84.96       88.96      6.59 o
  -7   3   7       35.88       39.05      4.39 o
  -6   3   7      577.03      633.66     44.01 o
  -5   3   7      103.83       87.81      8.87 o
  -4   3   7       49.16       47.60      4.07 o
  -3   3   7        9.70        8.08      1.59 o
  -2   3   7       95.95       83.92      4.60 o
  -1   3   7       32.74       37.14      8.11 o
   0   3   7        0.72        0.11      1.93 o
   1   3   7      256.58      268.86     14.05 o
   2   3   7      385.30      372.24     10.57 o
   3   3   7      102.43      105.25      5.47 o
   4   3   7       22.42       16.11      4.74 o
   5   3   7       20.93       23.47      1.90 o
   6   3   7      250.98      257.21      9.79 o
   7   3   7      197.95      191.42      8.82 o
   8   3   7      388.33      415.11     13.45 o
   9   3   7      799.70      799.81     19.36 o
  10   3   7       65.04       68.73      5.92 o
  11   3   7       31.65       31.72      4.91 o
  12   3   7       87.81       84.40      8.30 o
  13   3   7        3.88        1.50      1.64 o
  14   3   7       11.40       13.97      5.21 o
  15   3   7        6.07       13.45      5.53 o
  16   3   7        2.76       18.67      8.94 o
 -16   4   7        0.52        6.43      6.56 o
 -15   4   7       33.39       37.96     10.09 o
 -14   4   7        6.59       10.85      5.57 o
 -13   4   7       85.60       94.78     14.57 o
 -12   4   7       26.95       24.63      6.83 o
 -11   4   7       56.63       42.32     12.57 o
 -10   4   7        2.03        1.87      2.22 o
  -9   4   7      151.53      149.86     21.53 o
  -8   4   7      306.58      305.15     14.27 o
  -7   4   7       73.01       79.13     12.87 o
  -6   4   7       34.18       29.95      4.17 o
  -5   4   7        0.72        0.32      1.31 o
  -4   4   7      669.70      638.10     20.05 o
  -3   4   7      222.38      204.21     11.70 o
  -2   4   7       15.46       15.47      5.62 o
  -1   4   7      295.31      315.99     24.07 o
   0   4   7        0.35        0.78      1.28 o
   1   4   7       17.43       19.90      4.41 o
   2   4   7     1377.78     1436.46     36.67 o
   3   4   7       46.38       52.13      5.08 o
   4   4   7      114.49      114.41      5.24 o
   5   4   7      370.49      393.80      8.38 o
   6   4   7      143.58      139.36      5.52 o
   7   4   7        0.21        3.70      1.49 o
   8   4   7      109.71      103.19      7.28 o
   9   4   7      781.36      756.53     31.16 o
  10   4   7      102.41      104.11      7.87 o
  11   4   7      103.34      111.37     11.29 o
  12   4   7        0.87        0.53      1.89 o
  13   4   7        4.21        7.96      2.85 o
  14   4   7        0.60        0.82      3.07 o
 -15   5   7        1.34        7.16      4.80 o
 -14   5   7       78.79      108.53     15.77 o
 -13   5   7       29.93       20.22      9.46 o
 -12   5   7       20.71       11.34      2.92 o
 -11   5   7       30.23       26.18      8.45 o
 -10   5   7       17.51       15.02      4.54 o
  -9   5   7        1.69        4.32      4.97 o
  -8   5   7      293.06      283.68     11.37 o
  -7   5   7       13.34        9.94      2.35 o
  -6   5   7        3.87        3.21      1.21 o
  -5   5   7        7.41        2.66      1.84 o
  -4   5   7      140.27      100.18     15.71 o
  -3   5   7       48.14       43.39      6.60 o
  -2   5   7        5.37        1.15      1.31 o
  -1   5   7        0.04        1.08      2.68 o
   0   5   7      117.82      133.31     13.21 o
   1   5   7      303.39      318.38     20.11 o
   2   5   7      116.25      142.15     10.13 o
   3   5   7      260.16      243.57     12.59 o
   4   5   7       99.44       97.14      7.74 o
   5   5   7      238.21      228.08     12.39 o
   6   5   7        5.84        6.57      2.99 o
   7   5   7       24.04       23.11      6.73 o
   8   5   7      311.88      325.48     22.67 o
   9   5   7      128.23      145.22     12.12 o
  10   5   7       21.42       29.36      5.86 o
  11   5   7        6.57        4.61      2.86 o
  12   5   7       10.74       12.03      9.54 o
  13   5   7        0.12        0.15      2.49 o
  14   5   7        0.13       -1.16      6.43 o
 -15   6   7       15.89       27.57      9.19 o
 -14   6   7        0.23       -1.44      2.79 o
 -13   6   7        5.79        8.28      5.00 o
 -12   6   7       33.89       35.71      9.85 o
 -11   6   7       22.11       17.56      4.35 o
 -10   6   7        1.36       -1.59      1.59 o
  -9   6   7        9.47        5.36      2.60 o
  -8   6   7        3.62        2.58      2.21 o
  -7   6   7       46.14       37.40      4.65 o
  -6   6   7       19.81       12.37      2.59 o
  -5   6   7        0.44       -1.81      1.81 o
  -4   6   7      238.81      236.46     12.33 o
  -3   6   7      219.45      182.30     18.08 o
  -2   6   7        2.58        5.59      4.16 o
  -1   6   7       54.49       46.62      9.19 o
   0   6   7      675.49      708.90     33.35 o
   1   6   7       20.75       13.30      4.68 o
   2   6   7       71.00       63.34      7.02 o
   3   6   7      146.47      149.01     10.88 o
   4   6   7       49.92       42.50      5.91 o
   5   6   7      183.07      189.23     12.42 o
   6   6   7       58.62       47.92      9.42 o
   7   6   7      154.83      152.30     16.69 o
   8   6   7       33.04       26.02      7.79 o
   9   6   7        0.58        1.75      2.13 o
  10   6   7       55.64       48.42      7.45 o
  11   6   7        0.04       -3.03      3.33 o
  12   6   7        0.52        0.46      2.60 o
  13   6   7        0.56        1.87      3.23 o
  14   6   7        7.90       12.23      7.78 o
 -14   7   7        7.11       10.04      6.62 o
 -13   7   7        0.15       -1.66      4.02 o
 -12   7   7        0.31        7.82      3.50 o
 -11   7   7        2.85        0.71      2.59 o
 -10   7   7       26.99       28.49      6.17 o
  -9   7   7        1.59        0.86      3.10 o
  -8   7   7        1.47        0.94      6.09 o
  -7   7   7        3.43        4.82      3.17 o
  -6   7   7        9.59        6.48      2.43 o
  -5   7   7       21.24       20.03      4.87 o
  -4   7   7      111.59       98.75     14.65 o
  -3   7   7       82.71       68.23     12.46 o
  -2   7   7        0.36        1.61      2.45 o
  -1   7   7       14.23       20.47      6.45 o
   0   7   7       12.82       13.01      5.30 o
   1   7   7        2.04        1.19      3.95 o
   2   7   7      114.68      107.30     10.44 o
   3   7   7      109.34      113.79     10.36 o
   4   7   7       10.21        5.72      2.00 o
   5   7   7        3.73        4.25      3.95 o
   6   7   7       12.01        7.36      4.07 o
   7   7   7       33.66       32.87      9.17 o
   8   7   7        0.47        7.14      5.63 o
   9   7   7        6.94        6.68      4.27 o
  10   7   7        1.72        0.91      2.58 o
  11   7   7        1.67       -2.22      3.96 o
  12   7   7       12.00       11.43      9.09 o
  13   7   7        0.97        4.54      4.45 o
  14   7   7        0.46       -4.45      6.50 o
 -12   8   7        0.39       -1.10      4.87 o
 -10   8   7        2.60        0.86      4.89 o
  -9   8   7        0.02       -4.25      5.20 o
  -8   8   7        3.76        3.50      2.13 o
  -7   8   7        2.49        8.02      6.03 o
  -6   8   7       15.79       15.62      4.62 o
  -5   8   7       15.35       19.80      7.35 o
  -4   8   7        0.39        4.54      4.70 o
  -3   8   7       69.47       73.09     13.37 o
  -2   8   7        1.93       -0.70      3.57 o
  -1   8   7       29.27       22.99      7.01 o
   0   8   7        0.10       -0.37      4.42 o
   1   8   7       48.11       49.15     10.11 o
   2   8   7       10.20        8.72      3.81 o
   3   8   7       25.78       25.97      5.67 o
   4   8   7       35.71       35.92      6.73 o
   5   8   7        0.07       -0.68      4.29 o
   6   8   7        0.24        7.10      5.24 o
   7   8   7       37.63       38.93     10.48 o
   8   8   7        2.39        8.84      5.08 o
   9   8   7        5.61       18.01      8.00 o
  10   8   7        4.61        8.39      5.52 o
  -8   9   7        7.06       13.46      8.23 o
  -7   9   7        5.86       11.29      7.40 o
  -6   9   7        2.32        2.39      2.68 o
  -5   9   7        0.01        2.82      2.69 o
  -4   9   7        8.32        1.33      3.08 o
  -3   9   7       30.22       17.36      6.65 o
  -2   9   7       38.52       33.47      9.14 o
  -1   9   7        0.38       -2.51      4.14 o
   0   9   7        0.76        1.28      4.67 o
   1   9   7        5.94       -0.78      3.02 o
   2   9   7        1.85        6.37      4.61 o
   3   9   7       82.62       82.37     10.61 o
   4   9   7       39.77       49.69      8.16 o
   5   9   7        7.58       17.09      6.98 o
   6   9   7        3.35       10.13      6.77 o
   7   9   7        5.35       -0.85      4.51 o
   8   9   7        0.10       -1.52      2.88 o
   9   9   7        0.07       -3.09      3.09 o
  10   9   7        0.82       -1.64      3.75 o
  -5  10   7        0.15       -1.84      3.41 o
  -4  10   7       17.54       16.19      7.73 o
  -3  10   7        3.91        2.49      3.09 o
  -2  10   7       13.45       23.78      8.74 o
  -1  10   7       13.40       18.28      8.86 o
   0  10   7        0.81        1.32      3.37 o
   1  10   7        0.16       14.44      7.33 o
   2  10   7        5.15       12.30      6.21 o
   3  10   7        0.10        5.98      4.88 o
   4  10   7        2.24       11.87      7.62 o
   5  10   7       24.35       27.65     10.45 o
   6  10   7        6.04        9.39      6.92 o
   1  11   7        8.29       10.99      6.44 o
   2  11   7        1.11       -4.70      4.70 o
   3  11   7       17.88       32.65     11.13 o
 -17   0   8       11.63       27.80      8.45 o
 -16   0   8        0.34       -2.91      3.28 o
 -15   0   8        3.94        4.49      3.99 o
 -14   0   8       20.43       27.21      7.92 o
 -13   0   8        9.93       15.19      5.45 o
 -12   0   8      106.61      132.29     16.17 o
 -11   0   8      158.99      165.44     17.92 o
 -10   0   8     1558.24     1805.27     58.59 o
  -9   0   8     1688.98     2075.30     60.83 o
  -8   0   8       51.04      101.99     13.59 o
  -7   0   8      340.06      555.12     29.30 o
  -6   0   8        0.15        3.89      3.11 o
  -5   0   8       73.85       78.06     11.14 o
  -4   0   8      954.82     1118.73     25.17 o
  -3   0   8     5925.13     6532.08     75.97 o
  -2   0   8     2670.47     2831.36     71.04 o
  -1   0   8        3.50        4.74      1.82 o
   0   0   8      273.90      329.14     13.99 o
   1   0   8      274.89      243.48     17.12 o
   2   0   8      970.31     1089.07     57.16 o
   3   0   8     1475.64     1470.14     19.96 o
   4   0   8      805.95      746.67     11.99 o
   5   0   8      906.68      940.41     12.71 o
   6   0   8      144.41      132.05      9.42 o
   7   0   8      133.40      119.43      4.39 o
   8   0   8      232.95      201.74     16.54 o
   9   0   8       33.98        4.57      7.80 o
  10   0   8       17.06       24.27      4.53 o
  11   0   8       46.72       48.00      6.42 o
  12   0   8       97.89      119.33     18.02 o
  13   0   8      111.32       97.92     16.68 o
  14   0   8       11.88       23.30      9.77 o
  15   0   8       17.61       23.10      9.58 o
  16   0   8        0.02        6.52      5.87 o
 -17   1   8        1.12        0.52      2.12 o
 -16   1   8        1.08        0.81      2.21 o
 -15   1   8       13.10       32.38      6.70 o
 -14   1   8      139.74      115.28     54.57 o
 -13   1   8       25.25       18.15     13.94 o
 -12   1   8      124.50       79.63     61.68 o
 -11   1   8       29.23       17.69     10.80 o
 -10   1   8       28.64       21.06     13.45 o
  -9   1   8       22.56       13.76      9.30 o
  -8   1   8      164.19      135.16      8.26 o
  -7   1   8       16.24       20.73      5.12 o
  -6   1   8      128.83      124.48      8.34 o
  -5   1   8      286.44      301.35     12.72 o
  -4   1   8       44.44       60.36      5.52 o
  -3   1   8      101.90       93.73      6.53 o
  -2   1   8     1049.40     1051.76     50.45 o
  -1   1   8       23.27       27.44      2.83 o
   0   1   8      701.45      674.46     23.20 o
   1   1   8      661.26      628.79     13.88 o
   2   1   8       71.80       75.85      3.17 o
   3   1   8      185.06      181.71      7.50 o
   4   1   8     2796.25     2918.38     37.59 o
   5   1   8       47.67       50.61      3.55 o
   6   1   8       85.42       82.30      4.73 o
   7   1   8      287.77      308.00     14.10 o
   8   1   8        2.13        0.65      1.04 o
   9   1   8      329.41      324.96     12.46 o
  10   1   8     1474.31     1522.24     43.22 o
  11   1   8       27.79       27.74      3.63 o
  12   1   8        0.04       -1.16      1.51 o
  13   1   8       29.65       30.48      6.98 o
  14   1   8        0.03        2.47      3.72 o
  15   1   8       24.51       24.06      6.57 o
  16   1   8       18.83       15.87      8.58 o
 -17   2   8        0.54       -1.79      3.74 o
 -16   2   8        0.61        3.61      8.25 o
 -15   2   8        0.47       -1.01      4.35 o
 -14   2   8        6.57        2.60      7.29 o
 -13   2   8       18.19       21.10      6.73 o
 -12   2   8        2.81       10.03      5.98 o
 -11   2   8      151.43      188.00     18.38 o
 -10   2   8      307.28      306.90     22.53 o
  -9   2   8      620.52      637.85     31.47 o
  -8   2   8      144.29      161.74      9.62 o
  -7   2   8      153.28      153.36      7.44 o
  -6   2   8        3.05        6.45      2.11 o
  -5   2   8        2.39        2.84      2.49 o
  -4   2   8      197.90      214.28     10.39 o
  -3   2   8     5447.06     5625.87     67.07 o
  -2   2   8      641.18      556.72     26.49 o
  -1   2   8      539.82      519.15     16.15 o
   0   2   8      892.29      917.58     28.33 o
   1   2   8      235.07      243.50     14.70 o
   2   2   8      363.60      413.89     13.53 o
   3   2   8       59.62       69.87      3.85 o
   4   2   8      402.20      454.52      8.60 o
   5   2   8      258.76      247.94     13.10 o
   6   2   8      229.96      242.10      7.90 o
   7   2   8        2.99        2.59      0.98 o
   8   2   8        0.14        0.28      1.00 o
   9   2   8      144.81      142.13      6.46 o
  10   2   8      184.58      189.48     12.95 o
  11   2   8       34.41       23.64      4.40 o
  12   2   8       10.33        1.89      2.46 o
  13   2   8       15.45       14.83      4.96 o
  14   2   8       44.70       57.96     10.10 o
  15   2   8        0.55       -0.19      4.70 o
  16   2   8        3.25       24.91     10.85 o
 -17   3   8        0.39       -2.29      2.36 o
 -16   3   8        1.10        3.84      3.52 o
 -15   3   8       15.61       16.71      5.95 o
 -14   3   8       13.36       21.16      7.59 o
 -13   3   8        0.01        5.01      3.85 o
 -12   3   8       49.53       52.44     10.70 o
 -11   3   8       55.38       61.06     11.26 o
 -10   3   8        3.05        9.19      4.74 o
  -9   3   8       63.29       64.90      6.31 o
  -8   3   8       40.00       37.54      6.28 o
  -7   3   8       57.91       62.05      5.74 o
  -6   3   8        0.52        0.60      0.80 o
  -5   3   8       45.01       46.16      5.07 o
  -4   3   8       71.96       71.33      4.93 o
  -3   3   8      562.24      518.49     19.22 o
  -2   3   8      787.71      755.11     19.70 o
  -1   3   8     1705.65     1767.10     22.99 o
   0   3   8        6.10        6.64      2.01 o
   1   3   8       72.66       71.84      9.40 o
   2   3   8       99.37       97.04      8.25 o
   3   3   8       14.79        9.93      1.81 o
   4   3   8       78.65       84.37      5.96 o
   5   3   8      681.21      661.54     30.00 o
   6   3   8      137.70      135.33      7.25 o
   7   3   8        4.44        1.37      1.38 o
   8   3   8      285.71      260.84     10.60 o
   9   3   8      114.06      132.51      7.99 o
  10   3   8       63.12       56.78      5.50 o
  11   3   8        0.12        0.58      2.60 o
  12   3   8       10.45       10.00      2.44 o
  13   3   8        6.03        8.57      3.10 o
  14   3   8        9.49       21.56      6.40 o
  15   3   8       21.28       28.28      9.08 o
  16   3   8       11.20       13.28      6.69 o
 -16   4   8        5.08        6.65      4.92 o
 -15   4   8        7.28       16.17      7.19 o
 -14   4   8        3.87        3.07      4.13 o
 -13   4   8       27.71       28.15      8.90 o
 -12   4   8       48.14       49.93     11.12 o
 -11   4   8        0.26        3.33      3.19 o
 -10   4   8       28.27       38.89      8.09 o
  -9   4   8       44.10       52.28      9.94 o
  -8   4   8      437.84      427.12     15.58 o
  -7   4   8        3.57        5.02      1.46 o
  -6   4   8        2.40        0.22      1.05 o
  -5   4   8      132.03      148.98      9.62 o
  -4   4   8      119.82      138.37      9.60 o
  -3   4   8       66.07       61.50      6.64 o
  -2   4   8       93.50       92.60      8.19 o
  -1   4   8       50.11       56.75      6.27 o
   0   4   8        0.18        2.00      1.36 o
   1   4   8      139.33      131.79     12.19 o
   2   4   8       45.72       46.53      7.02 o
   3   4   8       93.56      108.52      5.42 o
   4   4   8      267.14      259.86      7.93 o
   5   4   8       37.23       40.35      2.70 o
   6   4   8       51.60       50.40      4.74 o
   7   4   8       20.07       14.17      2.64 o
   8   4   8       45.83       45.07      4.71 o
   9   4   8       43.75       39.31      4.69 o
  10   4   8       67.58       62.53      6.01 o
  11   4   8        3.64        4.83      2.70 o
  12   4   8        6.41        8.43      3.33 o
  13   4   8        0.21        4.55      2.88 o
  14   4   8        1.93        9.97      4.89 o
  15   4   8        0.73        4.91      4.49 o
 -16   5   8        0.06       -2.17      3.80 o
 -15   5   8       16.27       22.84      7.85 o
 -14   5   8        0.21        2.25      4.35 o
 -13   5   8       25.26       17.55      6.93 o
 -12   5   8        1.05       -3.79      5.05 o
 -11   5   8       18.41        4.68      2.27 o
 -10   5   8        0.51       -0.35      2.39 o
  -9   5   8       14.36       14.77      5.92 o
  -8   5   8      105.46      105.05      8.54 o
  -7   5   8       25.84       18.47      4.15 o
  -6   5   8       27.00       28.02      7.66 o
  -5   5   8       88.45      103.44      9.37 o
  -4   5   8        2.82        5.26      3.01 o
  -3   5   8       41.75       29.44      5.19 o
  -2   5   8        7.07        7.12      1.74 o
  -1   5   8        0.18        1.03      1.64 o
   0   5   8       91.67       96.88      8.65 o
   1   5   8      104.63      104.09      9.16 o
   2   5   8        1.58        0.68      3.30 o
   3   5   8        7.19        4.32      3.74 o
   4   5   8       24.45       34.12      4.09 o
   5   5   8        0.05        1.99      1.56 o
   6   5   8        1.31        1.27      3.16 o
   7   5   8      159.77      163.40     12.38 o
   8   5   8       40.15       39.63      6.04 o
   9   5   8       27.54       31.17      5.76 o
  10   5   8       22.39       19.66      4.86 o
  11   5   8       46.73       56.48     13.06 o
  12   5   8       17.82       17.92      6.44 o
  13   5   8        4.94        9.34      4.21 o
 -15   6   8        2.96        3.85      4.44 o
 -14   6   8        1.67       -1.14      2.91 o
 -13   6   8       30.48       50.79     11.65 o
 -12   6   8        0.01       -3.11      3.56 o
 -11   6   8        2.22        9.06      5.38 o
 -10   6   8        0.00       -0.62      1.91 o
  -9   6   8       32.04       23.68      8.99 o
  -8   6   8       23.93       18.78      7.89 o
  -7   6   8      327.78      305.41     41.01 o
  -6   6   8       72.98       65.49      7.59 o
  -5   6   8       90.29       67.37     21.89 o
  -4   6   8       30.09       30.01      4.55 o
  -3   6   8       13.73       11.25      3.26 o
  -2   6   8        5.35        1.46      6.75 o
  -1   6   8       10.04        6.64      3.82 o
   0   6   8       45.54       54.75      9.65 o
   1   6   8        0.26       -0.59      2.00 o
   2   6   8       28.40       36.20      6.74 o
   3   6   8       26.59       21.81      5.50 o
   4   6   8       60.31       53.94      6.52 o
   5   6   8      369.69      399.12     18.01 o
   6   6   8       11.20        8.26      3.93 o
   7   6   8        8.22        5.73      3.25 o
   8   6   8       76.36       68.91      9.39 o
   9   6   8       55.51       57.85     11.94 o
  10   6   8       21.89       24.76      5.80 o
  11   6   8       20.63       22.32      8.64 o
  12   6   8        7.32        3.05      3.68 o
  13   6   8        8.42       10.73      5.01 o
  14   6   8       19.90       32.27     10.72 o
 -13   7   8       20.25       20.20      7.93 o
 -12   7   8        7.86        5.43      6.67 o
 -11   7   8       10.38        7.36      3.85 o
 -10   7   8        0.00        8.61      5.82 o
  -9   7   8        4.08        3.02      3.07 o
  -8   7   8       48.57       49.98      8.42 o
  -7   7   8        1.79        3.24      2.15 o
  -6   7   8        4.90        6.03      2.53 o
  -5   7   8       90.58      100.38     10.52 o
  -4   7   8       50.53       55.76      7.56 o
  -3   7   8        3.86        3.34      3.13 o
  -2   7   8       94.07       92.33     14.16 o
  -1   7   8      188.87      175.19     18.80 o
   0   7   8        0.02       -2.93      3.14 o
   1   7   8        6.08       -3.78      5.15 o
   2   7   8      189.09      172.23     17.30 o
   3   7   8       68.97       66.53     11.17 o
   4   7   8       14.28       13.09      4.02 o
   5   7   8       96.96       98.71     11.90 o
   6   7   8       35.53       29.72      8.70 o
   7   7   8        1.16        0.46      1.91 o
   8   7   8       22.77       22.80      8.03 o
   9   7   8       38.18       46.43     10.72 o
  10   7   8        6.18        4.86      2.75 o
  11   7   8       11.16       21.91      9.51 o
  12   7   8       18.44       18.14      9.59 o
  13   7   8       26.08       25.57      9.74 o
 -12   8   8        2.85       10.29      6.95 o
 -11   8   8        4.90        3.55      2.67 o
 -10   8   8        1.21        3.38      2.48 o
  -9   8   8        0.36       -0.11      5.08 o
  -8   8   8       21.58       23.04      8.91 o
  -7   8   8       78.33       92.96     15.93 o
  -6   8   8      104.15       93.43     10.69 o
  -5   8   8       78.77       80.87     10.09 o
  -4   8   8       30.10       34.58      7.02 o
  -3   8   8        3.16       -1.67      3.11 o
  -2   8   8       42.90       32.61      8.89 o
  -1   8   8       60.47       48.48      9.98 o
   0   8   8        0.12        0.11      3.03 o
   1   8   8        2.39       -1.85      4.90 o
   2   8   8        0.43       -2.94      2.94 o
   3   8   8       17.25       16.57      4.85 o
   4   8   8      108.24      100.99     11.03 o
   5   8   8       12.82       18.49      7.15 o
   6   8   8       76.63       91.29     16.24 o
   7   8   8        8.97        4.02      5.85 o
   8   8   8       15.00       25.31      7.83 o
   9   8   8       14.20       24.18      8.51 o
  10   8   8       23.52       26.39      6.69 o
  -7   9   8        6.75       10.96      6.56 o
  -6   9   8       17.93       21.78      9.57 o
  -5   9   8        0.86        1.15      3.85 o
  -4   9   8        1.45        1.11      2.45 o
  -3   9   8        1.26       -3.60      3.61 o
  -2   9   8        2.06        1.29      3.18 o
  -1   9   8        6.27       10.43      5.43 o
   0   9   8        4.93        4.07      3.65 o
   1   9   8        2.29        4.27      2.94 o
   2   9   8       14.14       12.43      5.89 o
   3   9   8       38.14       54.44     11.64 o
   4   9   8       41.50       54.40     12.06 o
   5   9   8        5.55        9.07      5.23 o
   6   9   8      113.16      162.12     21.97 o
   7   9   8        0.23        2.36      6.33 o
   8   9   8       22.84       30.49      9.94 o
   9   9   8        0.16       -2.80      4.09 o
  -4  10   8        0.14        3.76      3.15 o
  -3  10   8        4.38        8.64      6.25 o
  -2  10   8       21.60       26.40      8.61 o
  -1  10   8        1.85        3.73      2.65 o
   0  10   8        3.43        7.55      5.74 o
   1  10   8       10.27       18.31      7.16 o
   2  10   8        2.43       12.65      5.95 o
   3  10   8        0.10        1.91      4.68 o
   4  10   8        0.66        5.69      5.54 o
   6  10   8        8.19       15.09      8.33 o
   2  11   8        5.35       10.61      5.92 o
   3  11   8        9.63       19.35      9.30 o
 -17   1   9        2.87        2.26      2.27 o
 -16   1   9        1.60        1.01      2.40 o
 -15   1   9        0.58        1.07      2.07 o
 -14   1   9       56.56       68.61      9.93 o
 -13   1   9       24.20       23.59     13.97 o
 -12   1   9       62.14       36.17     24.46 o
 -11   1   9        0.02        0.61      2.28 o
 -10   1   9      145.70       74.24     82.07 o
  -9   1   9       72.79       37.92     26.01 o
  -8   1   9       40.60       19.30     17.97 o
  -7   1   9       37.53       34.07      6.61 o
  -6   1   9        3.12        1.26      2.40 o
  -5   1   9      121.26      129.31      8.94 o
  -4   1   9      681.13      734.70     19.88 o
  -3   1   9      260.08      246.91     11.11 o
  -2   1   9       22.62       21.97      2.57 o
  -1   1   9      401.39      398.03     19.03 o
   0   1   9       11.00       12.28      2.76 o
   1   1   9        0.65        0.53      0.63 o
   2   1   9       10.04        9.06      1.37 o
   3   1   9      525.23      541.25      8.53 o
   4   1   9      981.57      998.09     13.30 o
   5   1   9        3.37        4.21      1.10 o
   6   1   9        0.23        0.62      0.69 o
   7   1   9       31.24       29.54      2.87 o
   8   1   9        0.08        0.58      0.80 o
   9   1   9      223.78      252.22     11.54 o
  10   1   9       27.79       35.88      4.27 o
  11   1   9       38.42       44.19      4.77 o
  12   1   9       18.97       21.37      3.98 o
  13   1   9       28.64       27.36      6.14 o
  14   1   9        3.79       -1.35      2.06 o
  15   1   9        0.00       -2.77      4.33 o
  16   1   9        8.17       10.51      6.44 o
 -16   2   9        0.01       -0.10      2.68 o
 -15   2   9        0.19        0.38      7.45 o
 -14   2   9       46.35       21.36     34.62 o
 -13   2   9       37.64       17.35     23.39 o
 -12   2   9       10.39       12.99      5.74 o
 -11   2   9      189.79      218.57     20.67 o
 -10   2   9       75.12       84.36     12.58 o
  -9   2   9      200.09      200.18     18.57 o
  -8   2   9       18.40       21.50      4.08 o
  -7   2   9      282.45      303.34     14.23 o
  -6   2   9      193.55      196.10     10.72 o
  -5   2   9        2.52        2.09      2.16 o
  -4   2   9      124.22      142.80      8.81 o
  -3   2   9      364.66      328.93     13.47 o
  -2   2   9     2226.81     2268.93     45.96 o
  -1   2   9      834.43      837.65     21.01 o
   0   2   9       19.28       24.74      5.22 o
   1   2   9       30.87       23.32      4.98 o
   2   2   9      161.16      171.86      7.67 o
   3   2   9      761.29      768.91     33.65 o
   4   2   9      212.04      216.51      6.02 o
   5   2   9       59.47       59.59      5.31 o
   6   2   9        7.85        6.99      2.13 o
   7   2   9       12.19       12.09      3.09 o
   8   2   9      268.25      258.38     11.86 o
   9   2   9      285.76      288.23     17.33 o
  10   2   9       57.18       53.68      9.26 o
  11   2   9      241.37      230.19     16.92 o
  12   2   9        3.55        7.14      2.76 o
  13   2   9       35.31       31.86      7.24 o
  14   2   9       10.81       19.11      6.17 o
  15   2   9        1.96       -2.87      3.01 o
  16   2   9        1.33        0.84      5.13 o
 -16   3   9       11.61        8.32      4.88 o
 -15   3   9        1.27       -3.53      3.53 o
 -14   3   9       19.10       27.08      8.63 o
 -13   3   9       29.86       38.74      9.82 o
 -12   3   9       11.89       24.06      7.52 o
 -11   3   9        3.34        5.88      5.74 o
 -10   3   9        5.45        8.70      4.70 o
  -9   3   9       28.63       25.77      4.39 o
  -8   3   9        7.09        6.63      2.30 o
  -7   3   9       92.75       95.39      7.60 o
  -6   3   9      161.05      141.04      9.17 o
  -5   3   9       40.95       47.75      5.50 o
  -4   3   9       44.92       58.23      6.16 o
  -3   3   9     3105.75     3055.91     42.92 o
  -2   3   9     5148.89     5081.62     63.82 o
  -1   3   9      361.01      343.94     18.84 o
   0   3   9       77.94       66.63      6.82 o
   1   3   9        8.50       10.51      4.21 o
   2   3   9       84.78       98.28      8.56 o
   3   3   9       76.83       73.59      7.33 o
   4   3   9      402.20      387.73     10.29 o
   5   3   9       82.95       74.65      4.58 o
   6   3   9       28.69       24.55      3.98 o
   7   3   9      288.15      272.61     10.66 o
   8   3   9       11.09        6.79      4.79 o
   9   3   9      422.15      371.15     29.31 o
  10   3   9       16.90       10.63      6.54 o
  11   3   9       11.17        9.97      3.48 o
  12   3   9        8.36       10.37      2.87 o
  13   3   9        1.04        5.64      3.00 o
  14   3   9       55.01       64.42     10.28 o
  15   3   9        2.65       -0.59      3.70 o
  16   3   9        0.29       10.80      7.04 o
 -16   4   9        3.67        7.77      5.15 o
 -15   4   9       11.54       17.74      7.39 o
 -14   4   9        5.45        6.78      5.71 o
 -13   4   9        0.92       -0.56      2.93 o
 -12   4   9       20.89       23.67      7.92 o
 -11   4   9        1.04       -0.46      3.79 o
 -10   4   9       12.03       11.89      4.61 o
  -9   4   9       55.06       62.27     10.86 o
  -8   4   9      515.89      543.71     22.00 o
  -7   4   9        3.61        2.65      1.78 o
  -6   4   9      179.03      191.97     11.51 o
  -5   4   9       14.12       11.58      3.93 o
  -4   4   9        0.00        0.31      0.89 o
  -3   4   9      130.78      103.90      6.89 o
  -2   4   9      234.72      202.63     12.19 o
  -1   4   9       63.53       63.60      6.79 o
   0   4   9      274.81      285.34     17.79 o
   1   4   9      155.77      142.41      9.62 o
   2   4   9       60.77       62.05      8.24 o
   3   4   9       38.07       35.73      3.06 o
   4   4   9       75.91       65.73      4.55 o
   5   4   9       29.29       32.29      3.48 o
   6   4   9       24.72       21.01      3.00 o
   7   4   9       62.61       59.72      5.38 o
   8   4   9       15.82       18.57      2.96 o
   9   4   9       57.94       61.96      5.95 o
  10   4   9        2.53       -0.17      1.70 o
  11   4   9       51.95       44.56      8.94 o
  12   4   9        5.75       12.44      3.58 o
  13   4   9        7.37       14.30      3.71 o
  14   4   9        1.50       -7.45      8.68 o
 -15   5   9        5.17        9.51      5.54 o
 -14   5   9        0.06        5.57      5.06 o
 -13   5   9        1.23       -0.82      2.77 o
 -12   5   9        4.76       -0.17      3.09 o
 -11   5   9        0.45       -4.89      4.89 o
 -10   5   9        0.58       -1.07      3.35 o
  -9   5   9       89.92       88.62     13.04 o
  -8   5   9       69.34       66.71     10.20 o
  -7   5   9      177.55      164.48     11.29 o
  -6   5   9       96.11       92.36      8.50 o
  -5   5   9        0.14       -0.08      4.72 o
  -4   5   9       48.48       42.22      6.16 o
  -3   5   9        0.84        3.88      1.66 o
  -2   5   9      493.67      467.90     28.16 o
  -1   5   9       17.31       17.38      3.89 o
   0   5   9        0.12       -0.36      1.60 o
   1   5   9      120.88      107.10      9.26 o
   2   5   9      337.69      343.31     16.04 o
   3   5   9      191.46      171.75     16.82 o
   4   5   9       28.09       22.21     10.29 o
   5   5   9      214.79      234.07     10.94 o
   6   5   9       36.37       27.03      4.94 o
   7   5   9       90.97       81.80      8.96 o
   8   5   9        9.24        7.73      6.16 o
   9   5   9        9.04        8.62      3.07 o
  10   5   9        2.07        4.74      3.47 o
  11   5   9       21.82       22.13      9.00 o
  12   5   9       12.45       16.96      7.96 o
  13   5   9        8.27       17.08      5.56 o
 -14   6   9        2.58       -2.73      3.49 o
 -13   6   9        0.01       -1.30      4.28 o
 -12   6   9        7.07       12.62      6.20 o
 -11   6   9        3.57        1.74      3.53 o
 -10   6   9        0.28        1.93      2.07 o
  -9   6   9        0.32       -1.53      3.40 o
  -8   6   9       92.83      189.86     20.96 o
  -7   6   9       41.20       33.71     11.68 o
  -6   6   9        1.60       -1.60      1.60 o
  -5   6   9        9.67        7.96      7.21 o
  -4   6   9        8.35        6.81      4.21 o
  -3   6   9       22.06       22.97      4.03 o
  -2   6   9      131.76      134.87     20.78 o
  -1   6   9        0.02        0.43      2.58 o
   0   6   9       19.61       20.86      4.33 o
   1   6   9      107.28      104.47      9.81 o
   2   6   9       77.67       83.61     13.34 o
   3   6   9      567.08      545.85     22.54 o
   4   6   9      172.55      158.42     11.83 o
   5   6   9       39.96       49.05      5.73 o
   6   6   9       35.44       32.55      6.07 o
   7   6   9       27.34       21.04      5.91 o
   8   6   9       59.55       53.29      8.19 o
   9   6   9      120.79      133.30     22.94 o
  10   6   9       29.67       33.58     10.46 o
  11   6   9        5.00        4.10      3.49 o
  12   6   9        0.77        0.75      3.39 o
  13   6   9        0.95       -1.08      3.35 o
  14   6   9        0.51        9.66      7.56 o
 -13   7   9        0.02        8.07      6.72 o
 -12   7   9        1.69        4.24      3.84 o
 -11   7   9        4.88        2.27      4.56 o
 -10   7   9       34.41       39.23     10.22 o
  -9   7   9       19.16       14.85      6.41 o
  -8   7   9        8.52        4.75      7.48 o
  -7   7   9        4.41        5.23      3.52 o
  -6   7   9       29.08       27.45      5.01 o
  -5   7   9       29.39       26.29      5.29 o
  -4   7   9       31.95       29.08      5.37 o
  -3   7   9       82.73       87.41      9.66 o
  -2   7   9       34.73       33.09      7.92 o
  -1   7   9       93.06       76.44      9.32 o
   0   7   9       25.26       18.56      4.42 o
   1   7   9        2.36        1.00      1.98 o
   2   7   9        0.12        0.12      3.25 o
   3   7   9        6.27        1.83      2.85 o
   4   7   9       27.70       35.84      7.90 o
   5   7   9       26.73       23.52      4.17 o
   6   7   9        0.26        1.40      3.20 o
   7   7   9        1.19       -2.22      2.53 o
   8   7   9       72.09       80.01     10.84 o
   9   7   9       24.82       33.41      6.55 o
  10   7   9        2.11        7.63      4.70 o
  11   7   9       10.46       14.00      7.12 o
  12   7   9       19.41       12.47      7.45 o
 -11   8   9        4.11       -1.18      5.54 o
 -10   8   9        0.05        2.83      2.40 o
  -9   8   9        2.29        2.95      3.09 o
  -8   8   9        3.03        8.78      7.66 o
  -7   8   9       30.29       30.77      9.46 o
  -6   8   9        0.76        5.64      3.44 o
  -5   8   9        0.63        4.91      4.21 o
  -4   8   9        0.31        4.69      3.00 o
  -3   8   9       25.80       27.07      6.88 o
  -2   8   9       29.75       30.64      6.23 o
  -1   8   9        0.01       -0.20      2.61 o
   0   8   9        0.02       -4.99      4.99 o
   1   8   9        5.87        2.08      2.93 o
   2   8   9       17.01       13.76      4.67 o
   3   8   9        7.99        6.32      4.29 o
   4   8   9       61.51       67.30     11.91 o
   5   8   9       96.43      103.91     11.65 o
   6   8   9        4.27        3.97      3.79 o
   7   8   9       19.36       28.91      7.57 o
   8   8   9        0.08        8.41      4.46 o
   9   8   9        0.05        2.52      2.94 o
  10   8   9        0.53       -3.05      4.32 o
  -7   9   9        0.16        7.43      5.38 o
  -6   9   9       26.86       39.69     11.34 o
  -5   9   9       10.69       14.44      5.39 o
  -4   9   9       23.71       24.88      6.08 o
  -3   9   9        4.66        4.52      3.36 o
  -2   9   9       49.26       50.80      8.47 o
  -1   9   9        0.00        3.29      3.60 o
   0   9   9       16.85       17.70      7.39 o
   1   9   9        1.53        0.44      2.65 o
   2   9   9        0.78       -4.93      4.93 o
   3   9   9       15.92       14.46      6.01 o
   4   9   9        4.13       13.88      6.24 o
   6   9   9        8.45       19.52      9.20 o
   7   9   9        5.83        5.36      5.14 o
   8   9   9        0.56        1.05      2.97 o
   9   9   9        6.51        3.48      4.13 o
  -4  10   9        1.79       -3.11      3.11 o
  -3  10   9        0.30       11.35      4.91 o
  -2  10   9        6.79        9.54      4.86 o
  -1  10   9        0.05       -0.94      4.43 o
   0  10   9        3.23        5.40      2.89 o
   1  10   9        0.58        5.10      4.33 o
   2  10   9       19.36       20.49      7.87 o
   3  10   9       17.39       36.00     10.89 o
  -3  11   9        0.06        1.73      4.69 o
 -16   0  10       15.15       29.20      8.84 o
 -15   0  10       43.24       52.24     11.95 o
 -14   0  10       69.23      106.77     15.49 o
 -13   0  10      255.92      282.74     24.76 o
 -12   0  10      258.99      293.10     24.17 o
 -11   0  10      213.20      216.18     20.52 o
 -10   0  10      247.48      273.04     22.02 o
  -9   0  10      900.74      924.75     40.43 o
  -8   0  10       79.88      114.80     13.53 o
  -7   0  10      362.60      421.58     25.15 o
  -6   0  10       58.69       51.71      8.74 o
  -5   0  10      370.78      388.93     15.91 o
  -4   0  10      772.55      801.05     23.57 o
  -3   0  10       22.35       11.91      3.14 o
  -2   0  10       78.59      107.22      7.64 o
  -1   0  10       29.32       36.60      5.56 o
   0   0  10       74.94       72.96      7.50 o
   1   0  10      318.43      349.75     15.65 o
   2   0  10        1.56        0.33      0.66 o
   3   0  10       71.03       74.78      5.39 o
   4   0  10       17.61       12.92      3.92 o
   5   0  10        1.83        3.74      2.52 o
   6   0  10       12.29       15.62      4.78 o
   7   0  10       63.55       57.52      8.56 o
   8   0  10        0.51       -3.14      3.21 o
   9   0  10      111.81      100.86     11.60 o
  10   0  10      809.52      762.22     37.24 o
  11   0  10      189.19      169.91     12.63 o
  12   0  10      226.15      211.75     23.87 o
  13   0  10       11.31       22.58      8.52 o
  14   0  10       12.61       18.12      9.46 o
  15   0  10        0.06       -1.44      2.66 o
 -16   1  10       22.53       28.42      6.39 o
 -15   1  10        2.56       -0.13      3.57 o
 -14   1  10        4.25        8.39      2.65 o
 -13   1  10       55.70       66.21      9.57 o
 -12   1  10       19.50       16.49      7.39 o
 -11   1  10      257.29      185.20    107.53 o
 -10   1  10      284.35      231.42    117.80 o
  -9   1  10      292.39      236.32    129.34 o
  -8   1  10      181.63      118.50     82.78 o
  -7   1  10       21.93       18.79      3.16 o
  -6   1  10       97.35      115.95      9.12 o
  -5   1  10      135.65      132.83      9.36 o
  -4   1  10       19.85       16.71      5.69 o
  -3   1  10      223.90      184.40     17.61 o
  -2   1  10      593.65      613.94     19.06 o
  -1   1  10     1746.38     1842.01     56.67 o
   0   1  10       53.35       57.46      4.71 o
   1   1  10      180.53      183.64      8.02 o
   2   1  10      263.25      266.23      8.28 o
   3   1  10     1244.23     1251.59     33.93 o
   4   1  10       67.91       63.72      3.90 o
   5   1  10       72.57       75.19      3.63 o
   6   1  10      149.52      153.87      6.86 o
   7   1  10       21.53       27.41      2.86 o
   8   1  10      133.37      144.43      8.87 o
   9   1  10      466.66      464.57     16.17 o
  10   1  10       87.44       92.83      7.49 o
  11   1  10       76.93       78.94      6.32 o
  12   1  10       19.50       22.68      4.37 o
  13   1  10       71.91       95.38     11.90 o
  14   1  10        0.08       -1.68      1.68 o
  15   1  10        6.15        0.19      4.26 o
 -16   2  10       16.10       30.57      9.60 o
 -15   2  10        0.04        0.62      3.00 o
 -14   2  10        2.23        2.54      3.12 o
 -13   2  10        5.97        0.93      3.73 o
 -12   2  10       26.73       13.95     17.50 o
 -11   2  10        4.43       16.60      6.80 o
 -10   2  10      364.03      378.31     26.72 o
  -9   2  10      297.25      326.30     24.41 o
  -8   2  10      145.85      140.94     10.23 o
  -7   2  10       85.68       85.28      7.87 o
  -6   2  10        0.07        3.97      2.16 o
  -5   2  10      255.44      251.64     12.46 o
  -4   2  10        9.04        5.13      1.96 o
  -3   2  10       97.89      114.36      8.28 o
  -2   2  10       13.97       21.30      5.30 o
  -1   2  10      467.25      463.40     16.60 o
   0   2  10      196.14      184.90     10.51 o
   1   2  10       16.82       30.12      5.80 o
   2   2  10        6.41        4.46      1.29 o
   3   2  10        1.30        0.26      0.59 o
   4   2  10        5.72        6.73      0.82 o
   5   2  10      241.85      242.17      9.36 o
   6   2  10       15.68       18.72      3.87 o
   7   2  10      130.82      127.71      8.19 o
   8   2  10        0.01       -0.74      2.32 o
   9   2  10       16.15       10.19      4.78 o
  10   2  10        0.23        2.14      2.31 o
  11   2  10        0.77        0.35      2.95 o
  12   2  10       18.08       17.87      4.36 o
  13   2  10        0.27        2.57      3.36 o
  14   2  10       24.24       32.84      7.20 o
  15   2  10       14.24       13.52      7.80 o
  16   2  10        0.10        9.43      6.29 o
 -16   3  10        0.31       -5.65      5.65 o
 -15   3  10        6.05        4.15     10.08 o
 -14   3  10        5.21        5.41      4.55 o
 -13   3  10       17.77       20.07      7.35 o
 -12   3  10       23.60       21.64      7.97 o
 -11   3  10       28.20       27.01      8.61 o
 -10   3  10        0.53        2.64      2.54 o
  -9   3  10       29.04       26.33      4.40 o
  -8   3  10        8.17       12.40      3.24 o
  -7   3  10      128.93      136.62      9.59 o
  -6   3  10       11.02       10.76      3.53 o
  -5   3  10      119.86      120.32      8.92 o
  -4   3  10        5.43        3.20      2.02 o
  -3   3  10      568.31      529.08     14.09 o
  -2   3  10       21.29       34.27     10.19 o
  -1   3  10      101.88      103.10      8.46 o
   0   3  10       12.09        8.54      2.66 o
   1   3  10       99.24      113.59      9.13 o
   2   3  10       62.72       27.79      6.73 o
   3   3  10       15.31       12.31      2.57 o
   4   3  10       10.89       13.19      2.27 o
   5   3  10       14.32       11.39      1.86 o
   6   3  10      171.97      150.53     10.24 o
   7   3  10      198.04      210.66     12.80 o
   8   3  10       81.38       91.42      8.84 o
   9   3  10       64.25       61.29      7.37 o
  10   3  10        2.71       -3.38      3.38 o
  11   3  10        0.65        4.98      2.08 o
  12   3  10       37.21       38.38      5.85 o
  13   3  10        8.66        9.20      3.80 o
  14   3  10       11.22       11.79      4.44 o
  15   3  10        3.49        0.55      3.10 o
  16   3  10        4.08       11.12      6.83 o
 -15   4  10       35.81       50.86     11.84 o
 -14   4  10        1.39        6.56      5.00 o
 -13   4  10        1.20        2.99      4.79 o
 -12   4  10        4.88        8.57      5.72 o
 -11   4  10       43.47       43.89     10.21 o
 -10   4  10       34.14       26.38      7.56 o
  -9   4  10      107.64      120.66     16.06 o
  -8   4  10      317.68      316.64     15.66 o
  -7   4  10       17.43       11.68      3.32 o
  -6   4  10       66.16       73.57      7.44 o
  -5   4  10      109.95       96.42      8.42 o
  -4   4  10      339.10      322.55     11.16 o
  -3   4  10      149.08      135.91      6.76 o
  -2   4  10      942.66      905.79     25.93 o
  -1   4  10       23.62       10.95      5.69 o
   0   4  10        0.76        0.08      1.93 o
   1   4  10       38.39       35.85      4.90 o
   2   4  10      151.26      147.76      9.73 o
   3   4  10      100.84       89.75      4.98 o
   4   4  10       76.04       69.11      4.65 o
   5   4  10       92.56       78.35      5.10 o
   6   4  10       81.96       89.28      9.90 o
   7   4  10        6.74        3.97      3.64 o
   8   4  10       27.05       24.88      3.70 o
   9   4  10        4.83        1.04      3.50 o
  10   4  10        3.70        2.43      1.71 o
  11   4  10        6.51        6.76      2.98 o
  12   4  10        2.30        1.36      1.80 o
  13   4  10       14.54       23.78      6.15 o
 -14   5  10       31.91       42.00     10.47 o
 -13   5  10       23.07       23.07      7.38 o
 -12   5  10        7.57        8.45      4.42 o
 -11   5  10        2.31       -1.64      3.53 o
 -10   5  10       16.72       13.51      5.16 o
  -9   5  10        0.58        0.88      2.47 o
  -8   5  10        4.32        6.01      2.79 o
  -7   5  10       16.02       14.01      4.01 o
  -6   5  10       48.54       47.44     11.91 o
  -5   5  10        9.05        7.88      3.34 o
  -4   5  10      365.87      331.84     17.27 o
  -3   5  10      273.41      260.51     32.96 o
  -2   5  10      173.08      184.06     13.03 o
  -1   5  10       55.68       46.34      5.66 o
   0   5  10        1.52        0.84      1.68 o
   1   5  10        0.03        0.41      1.66 o
   2   5  10       15.50        9.55      4.45 o
   3   5  10      195.34      192.79     15.94 o
   4   5  10      111.59      115.57     11.83 o
   5   5  10       20.21       17.56      3.57 o
   6   5  10       20.61       20.08      7.37 o
   7   5  10        8.47        6.87      2.33 o
   8   5  10       28.81       23.42      5.06 o
   9   5  10       31.74       31.65      9.21 o
  10   5  10        1.75       -4.26      4.51 o
  11   5  10       39.46       46.86     11.61 o
  12   5  10        3.80        4.39      4.52 o
  13   5  10        0.88       -1.35      3.74 o
 -13   6  10        8.52       12.42      6.54 o
 -12   6  10       11.55       13.58      7.79 o
 -11   6  10        7.20        6.65      3.53 o
 -10   6  10        0.33       -1.07      2.95 o
  -9   6  10        7.93       11.70      5.75 o
  -8   6  10        1.20        4.50      4.59 o
  -7   6  10      132.14      127.42     10.85 o
  -6   6  10       64.58       59.02     14.64 o
  -5   6  10        1.60        3.33      2.54 o
  -4   6  10      371.08      340.89     18.69 o
  -3   6  10       82.34       91.80      8.07 o
  -2   6  10       20.72       13.55      3.96 o
  -1   6  10        0.32        3.40      4.57 o
   0   6  10       13.07       10.31      3.38 o
   1   6  10       39.33       32.68      6.11 o
   2   6  10       53.64       46.72      6.76 o
   3   6  10      436.17      391.82     22.27 o
   4   6  10       32.77       37.29     10.25 o
   5   6  10        9.45        7.37      3.03 o
   6   6  10        7.92        6.15      5.37 o
   7   6  10       37.56       35.96      6.50 o
   8   6  10        0.00       -0.79      1.69 o
   9   6  10        8.25       12.72      7.16 o
  10   6  10        4.93       10.65      6.62 o
  11   6  10        3.74        4.32      4.46 o
  12   6  10        0.74        2.06      2.95 o
  13   6  10        0.46        4.10      3.61 o
  14   6  10        0.24        7.52      6.19 o
 -12   7  10        4.08        1.96      4.31 o
 -11   7  10        0.51       -3.85      5.28 o
 -10   7  10        1.08       -3.36      3.73 o
  -9   7  10        0.81        5.43      4.36 o
  -8   7  10       85.45       71.17     15.23 o
  -7   7  10        0.00       10.92      7.35 o
  -6   7  10       16.73       19.52      4.33 o
  -5   7  10        0.28       -1.91      4.08 o
  -4   7  10       47.94       40.57      7.01 o
  -3   7  10       97.36      100.36     10.81 o
  -2   7  10       19.14       15.86      4.06 o
  -1   7  10        3.88        0.27      2.07 o
   0   7  10       45.43       42.93      6.89 o
   1   7  10       48.08       47.25      7.17 o
   2   7  10       33.40       28.61      5.50 o
   3   7  10        7.49        2.01      2.91 o
   4   7  10        7.07        8.07      3.58 o
   5   7  10       31.69       34.22      6.75 o
   6   7  10      102.73      114.88     18.77 o
   7   7  10       10.18        8.13      5.10 o
   8   7  10        3.11       10.57      4.52 o
   9   7  10        2.68        9.44      7.32 o
  10   7  10        0.30       -4.01      4.18 o
  11   7  10        3.26        5.22      4.95 o
  12   7  10        2.02        1.00      2.61 o
 -10   8  10        3.67        8.78      6.65 o
  -9   8  10       36.54       35.21      7.71 o
  -8   8  10       30.11       34.12     10.58 o
  -7   8  10        0.09        2.72      5.19 o
  -6   8  10       10.94       18.73      5.18 o
  -5   8  10      134.27      143.90     13.46 o
  -4   8  10        7.48       16.43      5.12 o
  -3   8  10       38.24       29.93      7.35 o
  -2   8  10        0.37        0.02      2.43 o
  -1   8  10       24.28       22.76      5.26 o
   0   8  10        3.49       -0.22      2.82 o
   1   8  10        2.46        2.91      1.73 o
   2   8  10        2.55        1.95      2.14 o
   3   8  10       10.75        8.53      4.22 o
   4   8  10        7.48        4.59      2.92 o
   5   8  10       37.24       49.71     13.47 o
   6   8  10        0.02        0.07      4.26 o
   7   8  10        2.97        0.62      4.75 o
   8   8  10       27.00       30.94      7.44 o
   9   8  10       15.72       10.80      6.66 o
  -6   9  10        0.02       -0.26      3.35 o
  -5   9  10       20.41       26.27      6.31 o
  -4   9  10       29.85       36.97      7.44 o
  -3   9  10        0.90        0.22      2.27 o
  -2   9  10        0.40       -1.88      1.88 o
  -1   9  10        0.42       -0.80      2.05 o
   0   9  10        6.30       16.44      4.98 o
   1   9  10       14.54       14.92      4.60 o
   2   9  10        5.45        1.97      2.91 o
   3   9  10        5.56        0.43      1.96 o
   4   9  10       45.03       46.41     14.51 o
   5   9  10       58.27       88.20     19.80 o
   6   9  10        2.88       -4.31      6.02 o
  -4  10  10        0.43       -0.87      4.20 o
  -3  10  10        4.97        5.85      3.36 o
  -2  10  10        1.50        2.31      3.09 o
  -1  10  10        4.80        1.15      5.44 o
   0  10  10        2.11        1.72      2.95 o
   1  10  10        0.30       -0.62      2.38 o
   2  10  10        0.27       -3.23      3.82 o
   3  10  10        6.04       10.86      6.01 o
 -15   1  11        0.21        2.89      2.95 o
 -14   1  11        0.00        1.71      2.26 o
 -13   1  11        4.37        6.90      8.49 o
 -12   1  11       20.82       19.10      4.84 o
 -11   1  11       16.11       14.23      5.15 o
 -10   1  11       75.49       62.67     30.51 o
  -9   1  11        5.80        6.73      5.61 o
  -8   1  11       82.21       46.67     36.71 o
  -7   1  11       88.54       84.58      8.06 o
  -6   1  11       12.22        8.18      2.21 o
  -5   1  11       16.88       10.69      4.53 o
  -4   1  11        0.00        1.01      1.36 o
  -3   1  11      242.18      237.53      9.97 o
  -2   1  11      113.68       92.91      5.76 o
  -1   1  11      184.62      182.10      8.20 o
   0   1  11       14.64       15.00      5.82 o
   1   1  11      197.86      217.03      9.49 o
   2   1  11      665.47      656.63     38.07 o
   3   1  11        5.11        5.32      1.03 o
   4   1  11      146.12      148.40      5.66 o
   5   1  11       26.09       26.77      2.25 o
   6   1  11      128.50      126.24      6.42 o
   7   1  11        5.98        7.74      4.14 o
   8   1  11       12.70       15.45      3.91 o
   9   1  11      268.70      273.31     13.02 o
  10   1  11      213.77      210.80     11.54 o
  11   1  11       20.02       25.83      3.66 o
  12   1  11        0.45        3.91      1.96 o
  13   1  11        8.74       16.00      5.45 o
  14   1  11        0.21        6.71      4.13 o
  15   1  11        0.01        0.35      4.86 o
 -15   2  11        0.07       -2.36      2.36 o
 -14   2  11        0.07       -1.84      2.86 o
 -13   2  11       38.32       29.19     24.77 o
 -12   2  11        0.49        1.73      3.24 o
 -11   2  11      132.45       89.72     58.60 o
 -10   2  11       81.85       49.99     34.39 o
  -9   2  11      354.83      405.09     27.89 o
  -8   2  11       45.76       51.42      6.61 o
  -7   2  11       13.61       14.40      4.91 o
  -6   2  11      145.66      138.44      9.89 o
  -5   2  11      143.13      138.48      9.85 o
  -4   2  11      411.36      397.86     16.34 o
  -3   2  11      338.18      346.23     16.73 o
  -2   2  11       31.71       30.01      4.79 o
  -1   2  11       94.40      103.51      8.30 o
   0   2  11       29.75       20.88      4.49 o
   1   2  11      177.06      148.36     16.68 o
   2   2  11      110.69       88.83     10.71 o
   3   2  11      163.99      158.08      6.85 o
   4   2  11       90.46       92.34      3.25 o
   5   2  11      319.23      339.59     11.64 o
   6   2  11       54.30       54.03      6.99 o
   7   2  11        9.73       11.56      2.34 o
   8   2  11        0.23        1.04      1.63 o
   9   2  11       55.64       51.71      5.81 o
  10   2  11      305.46      278.04     21.23 o
  11   2  11       47.67       47.15      7.37 o
  12   2  11        4.75       10.17      3.64 o
  13   2  11        0.07        5.97      3.95 o
  14   2  11        1.52        0.79      2.30 o
  15   2  11        1.35       -6.06      6.06 o
 -15   3  11        0.04        3.77      5.35 o
 -14   3  11        2.29       -2.47      5.27 o
 -13   3  11       39.52       59.55     12.45 o
 -12   3  11        6.38       13.22      5.76 o
 -11   3  11        9.28       13.20      6.78 o
 -10   3  11       97.54      117.17     15.94 o
  -9   3  11      298.16      303.63     15.86 o
  -8   3  11      122.48      119.39      9.95 o
  -7   3  11        4.35        3.75      1.53 o
  -6   3  11      348.57      357.22     16.04 o
  -5   3  11       78.01       72.46      8.19 o
  -4   3  11        4.50        5.42      2.13 o
  -3   3  11       34.61       39.11      5.50 o
  -2   3  11        0.18        1.72      1.62 o
  -1   3  11       78.73       72.11      7.63 o
   0   3  11        0.42        3.07      2.06 o
   1   3  11      733.22      721.84     55.47 o
   2   3  11      290.85      250.52     20.64 o
   3   3  11       21.66       17.73      3.05 o
   4   3  11        0.00        0.71      0.62 o
   5   3  11      228.33      226.58      7.89 o
   6   3  11        7.07        7.00      2.47 o
   7   3  11        2.99        3.36      2.28 o
   8   3  11      519.14      493.93     37.45 o
   9   3  11      213.86      204.23     13.90 o
  10   3  11       15.68       14.58      3.70 o
  11   3  11        6.85        7.78      3.23 o
  12   3  11        3.53        6.24      3.14 o
  13   3  11        2.50        3.28      2.93 o
  14   3  11        2.04        0.92      2.23 o
 -14   4  11        2.81        7.69      5.56 o
 -13   4  11       25.64       46.16     11.95 o
 -12   4  11        1.84       -2.60      2.60 o
 -11   4  11       57.57       69.33     13.25 o
 -10   4  11        0.13       -2.03      3.24 o
  -9   4  11      175.54      171.14     19.17 o
  -8   4  11       27.90       31.35      5.14 o
  -7   4  11       33.04       29.01      9.13 o
  -6   4  11      156.35      149.40     10.92 o
  -5   4  11       63.84       74.28      7.74 o
  -4   4  11       67.20       62.34     10.75 o
  -3   4  11       11.32        6.42      1.75 o
  -2   4  11       17.31        9.39      5.61 o
  -1   4  11      268.63      256.57     14.86 o
   0   4  11      484.14      523.74     31.34 o
   1   4  11       49.36       35.08      5.27 o
   2   4  11        4.98        4.91      1.23 o
   3   4  11      301.98      270.28      8.89 o
   4   4  11        5.09        8.46      1.92 o
   5   4  11       17.59       15.54      3.07 o
   6   4  11       39.91       43.68      6.26 o
   7   4  11       48.14       44.59      6.09 o
   8   4  11        0.37        1.39      2.91 o
   9   4  11       16.76       16.02      4.11 o
  10   4  11        0.16        1.26      2.58 o
  11   4  11       86.36      102.80     16.31 o
  12   4  11       33.64       41.64     10.23 o
  13   4  11        1.88        4.08      4.66 o
 -14   5  11       45.76       58.82     13.19 o
 -13   5  11        0.61       -2.98      3.15 o
 -12   5  11        4.86        0.43      2.88 o
 -11   5  11       12.38       11.47      5.53 o
 -10   5  11        1.36        2.07      2.24 o
  -9   5  11        0.62       -0.55      2.55 o
  -8   5  11       97.43       98.37     14.86 o
  -7   5  11        0.63        0.99      2.23 o
  -6   5  11        0.69       -0.08      1.61 o
  -5   5  11      556.83      522.48     21.55 o
  -4   5  11        5.79        5.69      2.90 o
  -3   5  11        4.06        3.57      2.95 o
  -2   5  11      216.59      200.07     13.83 o
  -1   5  11      235.18      203.28     14.46 o
   0   5  11       90.50       86.26      8.76 o
   1   5  11       22.09       21.88      4.60 o
   2   5  11       27.14       19.23      3.92 o
   3   5  11      165.26      160.90     11.28 o
   4   5  11      300.91      300.90     15.16 o
   5   5  11       11.98       15.12      4.75 o
   6   5  11        0.68        8.06      5.25 o
   7   5  11       20.32       33.33      9.13 o
   8   5  11       16.71       17.31      6.16 o
   9   5  11        0.20        5.89      5.58 o
  10   5  11       29.68       19.75      7.20 o
  11   5  11        1.87        5.94      5.53 o
  12   5  11        1.79        5.09      5.18 o
  13   5  11        0.87        9.15      4.13 o
 -13   6  11        3.44       11.10      6.57 o
 -12   6  11        0.39       -6.33      6.33 o
 -11   6  11       15.70       16.41      8.75 o
 -10   6  11        0.20       -0.21      3.41 o
  -9   6  11        7.91        8.73      5.03 o
  -8   6  11       17.61        7.23      6.62 o
  -7   6  11        7.03        4.55      4.06 o
  -6   6  11       21.41       21.89      6.14 o
  -5   6  11      135.60      123.35     11.42 o
  -4   6  11        0.11        1.54      2.40 o
  -3   6  11        7.52        5.14      3.60 o
  -2   6  11        0.34        2.07      4.14 o
  -1   6  11      257.06      241.58     15.79 o
   0   6  11       33.03       36.72      6.15 o
   1   6  11       11.30        6.52      2.55 o
   2   6  11        0.29       -2.72      2.72 o
   3   6  11       32.92       37.62      6.16 o
   4   6  11        6.07        7.21      3.10 o
   5   6  11        1.10       13.64      6.41 o
   6   6  11      110.90      111.21     17.86 o
   7   6  11        2.55        3.91      3.13 o
   8   6  11      116.46      159.48     22.16 o
   9   6  11       35.20       32.08     10.01 o
  10   6  11       10.38       14.23      6.65 o
  11   6  11        6.74       15.43      9.22 o
  12   6  11        0.95       -2.19      3.35 o
  13   6  11        9.76       15.99      8.34 o
 -11   7  11        3.52        3.09      3.61 o
 -10   7  11        0.43       -0.68      4.16 o
  -9   7  11        1.89        8.01      4.84 o
  -8   7  11        5.02        7.21      5.12 o
  -7   7  11        2.70        4.04      5.27 o
  -6   7  11       29.28       36.55      5.65 o
  -5   7  11       49.41       52.54      6.52 o
  -4   7  11        0.64        7.16      3.40 o
  -3   7  11       18.37       16.04      4.42 o
  -2   7  11       39.07       29.21      5.66 o
  -1   7  11        0.09        1.13      2.88 o
   0   7  11        1.12        3.21      1.83 o
   1   7  11       11.91        9.17      3.51 o
   2   7  11        0.66        0.59      1.69 o
   3   7  11       14.19       17.54      4.98 o
   4   7  11        0.05        2.43      2.85 o
   5   7  11       77.49       62.52     15.52 o
   6   7  11        0.28        2.37      3.15 o
   7   7  11       12.82       20.63      8.32 o
   8   7  11        0.80        6.55      5.68 o
   9   7  11        9.68       12.74      5.53 o
  10   7  11        0.20        2.98      5.39 o
  11   7  11        2.06        8.28      4.68 o
  -9   8  11        3.04        9.40      7.82 o
  -8   8  11        0.25        0.41      2.70 o
  -7   8  11        0.25       -0.68      3.15 o
  -6   8  11        3.52        4.52      3.96 o
  -5   8  11        0.02        1.22      3.78 o
  -4   8  11        3.17        3.73      3.23 o
  -3   8  11        6.40        6.14      2.98 o
  -2   8  11       18.44       20.55      5.60 o
  -1   8  11       27.56       32.35      6.76 o
   0   8  11        7.65        7.03      3.40 o
   1   8  11       11.51        4.62      3.72 o
   2   8  11        0.18       -3.21      3.21 o
   3   8  11        2.69       -0.25      2.75 o
   4   8  11        1.60        2.47      5.05 o
   5   8  11       32.92       23.13      9.36 o
   6   8  11       33.06       41.62     12.96 o
   7   8  11        3.53       -1.23      3.99 o
   8   8  11        0.58        0.34      3.04 o
  -6   9  11        1.27        9.76      6.54 o
  -5   9  11        0.92        0.55      3.02 o
  -4   9  11       22.37       15.42      4.80 o
  -3   9  11        0.00        1.14      2.23 o
  -2   9  11        2.93       -1.18      2.64 o
  -1   9  11        3.10        2.75      4.12 o
   0   9  11        1.52        2.15      3.97 o
   1   9  11        2.91        0.48      2.55 o
   2   9  11        0.07       -2.08      2.08 o
   3   9  11        6.22        5.69      2.68 o
   4   9  11        2.14       -4.89      6.12 o
   5   9  11        0.00        4.97      5.62 o
  -4  10  11        1.55        2.60      4.55 o
  -3  10  11       29.59       33.10     10.80 o
  -2  10  11        3.30       10.85      4.43 o
  -1  10  11        0.42       -4.07      4.13 o
   0  10  11        7.02       12.81      5.02 o
   1  10  11        0.43        4.55      5.39 o
   2  10  11        2.44       -6.01      6.01 o
 -15   0  12       14.32       17.10      7.51 o
 -14   0  12      111.70      154.11     19.91 o
 -13   0  12      102.82      145.66     18.93 o
 -12   0  12        9.59        7.54      5.12 o
 -11   0  12       36.24       25.22      6.92 o
 -10   0  12       25.98       17.77      5.52 o
  -9   0  12       99.34       96.27     13.12 o
  -8   0  12        0.61       -1.05      3.93 o
  -7   0  12      263.64      265.13     20.80 o
  -6   0  12       42.64       46.02      8.07 o
  -5   0  12       16.00       19.16      3.92 o
  -4   0  12        5.48        3.10      3.10 o
  -3   0  12        0.66        0.27      1.16 o
  -2   0  12       15.46       17.67      3.38 o
  -1   0  12      276.38      306.00     13.89 o
   0   0  12        0.43        2.95      1.47 o
   1   0  12       91.35       77.11     16.12 o
   2   0  12     1271.18     1308.05     25.77 o
   3   0  12      780.44      778.50     19.30 o
   4   0  12        2.81        2.86      1.17 o
   5   0  12      140.79      141.17     14.83 o
   6   0  12        3.07        5.45      3.06 o
   7   0  12        0.32        1.00      2.54 o
   8   0  12       33.78       26.21      6.86 o
   9   0  12      174.74      160.86     16.65 o
  10   0  12      130.47      132.44     17.17 o
  11   0  12        4.60        2.47      2.40 o
  12   0  12       50.98       41.75     11.38 o
  13   0  12        0.06        1.52      2.63 o
  14   0  12        9.61       13.59      7.93 o
  15   0  12        3.10       -0.50      4.04 o
 -15   1  12        2.81       -1.14      5.63 o
 -14   1  12        1.29        1.02      3.01 o
 -13   1  12        4.48        0.18      2.94 o
 -12   1  12        8.00        7.79      7.00 o
 -11   1  12        7.92       12.53      6.02 o
 -10   1  12      162.54      184.23     14.80 o
  -9   1  12        3.38        1.40      3.11 o
  -8   1  12      424.68      338.57    194.35 o
  -7   1  12        3.98        0.85      1.19 o
  -6   1  12       59.11       66.02      7.34 o
  -5   1  12        6.98        3.13      2.22 o
  -4   1  12      174.43      201.52     17.11 o
  -3   1  12      109.67      132.14      7.06 o
  -2   1  12       61.57       65.76      4.71 o
  -1   1  12      102.56      120.38      6.14 o
   0   1  12      152.61      148.42      8.89 o
   1   1  12      133.84      141.87      7.93 o
   2   1  12      140.37      134.62      6.38 o
   3   1  12      281.50      283.60      7.22 o
   4   1  12        0.60        0.81      0.72 o
   5   1  12        0.66        0.61      0.68 o
   6   1  12      112.29      121.58     10.34 o
   7   1  12       34.39       30.65      5.25 o
   8   1  12      264.15      255.31     24.91 o
   9   1  12       30.81       25.34      4.09 o
  10   1  12        0.19       -0.74      1.41 o
  11   1  12        0.01       -1.21      1.75 o
  12   1  12        1.30        2.47      2.78 o
  13   1  12       21.77       19.07      5.72 o
  14   1  12       13.77       16.96      5.64 o
  15   1  12       16.05       26.29      9.92 o
 -15   2  12        2.09       -0.28      3.08 o
 -14   2  12        5.57        1.80      3.17 o
 -13   2  12        4.19        6.09      4.03 o
 -12   2  12       17.64       14.33      4.86 o
 -11   2  12        5.87        7.02      4.26 o
 -10   2  12      139.99       85.75     57.41 o
  -9   2  12       39.41       34.54     14.47 o
  -8   2  12       19.13       16.94      3.57 o
  -7   2  12       51.20       51.73      6.55 o
  -6   2  12        8.09        9.18      3.00 o
  -5   2  12       28.92       33.45      4.97 o
  -4   2  12       42.22       52.88      6.33 o
  -3   2  12        2.27        0.29      2.38 o
  -2   2  12       45.96       31.48      7.84 o
  -1   2  12      171.38      156.06     10.31 o
   0   2  12        1.43        2.73      1.17 o
   1   2  12      733.72      762.19     15.83 o
   2   2  12        0.18       -0.42      0.92 o
   3   2  12      208.16      194.91      7.99 o
   4   2  12      112.18      104.27      4.50 o
   5   2  12       89.52      106.08      9.91 o
   6   2  12        1.99        3.26      2.76 o
   7   2  12       97.64       88.40      9.19 o
   8   2  12      111.17      110.62      8.49 o
   9   2  12      622.26      619.53     23.66 o
  10   2  12        0.00        6.13      2.55 o
  11   2  12       32.39       35.92      6.60 o
  12   2  12        1.32        1.83      1.76 o
  13   2  12       61.45       90.44     12.23 o
  14   2  12        1.51        6.49      4.77 o
  15   2  12        1.63       -0.73      3.16 o
 -14   3  12       41.59       28.12     32.99 o
 -13   3  12       16.62        6.43     11.17 o
 -12   3  12       20.53       25.28      8.10 o
 -11   3  12        0.73        1.72      3.43 o
 -10   3  12        9.17        0.90      3.94 o
  -9   3  12       37.42       46.23      6.56 o
  -8   3  12      175.71      186.49     13.04 o
  -7   3  12      230.65      245.96     14.08 o
  -6   3  12       97.32       99.42      9.00 o
  -5   3  12       97.72       97.24      8.80 o
  -4   3  12       86.86       71.14      7.63 o
  -3   3  12      553.95      537.93     35.02 o
  -2   3  12       71.29       92.44      9.55 o
  -1   3  12      169.51      159.14     11.22 o
   0   3  12      645.47      602.39     29.89 o
   1   3  12       16.17       13.18      2.99 o
   2   3  12       39.22       31.67      7.50 o
   3   3  12       76.89       76.27      6.82 o
   4   3  12      239.93      218.07      9.23 o
   5   3  12      109.76       80.61     18.78 o
   6   3  12        3.11        5.32      2.16 o
   7   3  12      216.94      194.43     12.87 o
   8   3  12       19.83       19.38      4.39 o
   9   3  12       26.94       34.61      6.07 o
  10   3  12       18.70       16.04      4.39 o
  11   3  12        3.44        3.34      1.91 o
  12   3  12        4.85        5.67      3.48 o
  13   3  12        6.82       11.03      4.36 o
 -14   4  12        3.63        2.93      3.95 o
 -13   4  12        6.41        8.48      4.81 o
 -12   4  12        4.45        6.76      4.61 o
 -11   4  12       11.59       14.96      5.73 o
 -10   4  12        1.01        3.12      4.91 o
  -9   4  12      152.68      150.46     18.60 o
  -8   4  12        0.82        1.34      2.15 o
  -7   4  12        4.25        2.34      1.98 o
  -6   4  12        6.01        8.24      2.90 o
  -5   4  12       45.45       46.69      6.56 o
  -4   4  12      125.36      114.78     13.96 o
  -3   4  12      682.37      722.48     24.86 o
  -2   4  12      110.80      101.20     19.38 o
  -1   4  12        3.04        6.92      8.31 o
   0   4  12        0.07        2.64      1.73 o
   1   4  12       52.57       41.34      8.91 o
   2   4  12        0.38        0.38      0.80 o
   3   4  12       70.14       68.24      4.82 o
   4   4  12      516.97      486.86     17.68 o
   5   4  12        0.53        0.25      1.52 o
   6   4  12        6.60        5.45      1.81 o
   7   4  12       15.95       12.66      5.81 o
   8   4  12      157.71      154.81     19.44 o
   9   4  12        0.22       -5.79      6.42 o
  10   4  12       62.75       56.39     12.13 o
  11   4  12        9.17        5.14      5.76 o
  12   4  12        0.17       -1.48      3.68 o
  13   4  12       14.50       15.94      7.15 o
 -13   5  12        7.81       12.61      5.93 o
 -12   5  12        9.45        8.60      3.89 o
 -11   5  12        0.00        0.72      2.44 o
 -10   5  12       27.21       22.10      6.75 o
  -9   5  12       15.46       12.45      5.20 o
  -8   5  12       52.77       57.55     11.57 o
  -7   5  12      111.48      112.16     10.28 o
  -6   5  12       14.79       20.64      4.18 o
  -5   5  12      111.41      112.53     10.53 o
  -4   5  12       37.06       50.73     15.70 o
  -3   5  12       30.69       24.00      8.49 o
  -2   5  12      493.63      457.06     28.92 o
  -1   5  12        1.61       -0.14      6.25 o
   0   5  12        5.65        8.92      4.58 o
   1   5  12       88.90       94.58      9.30 o
   2   5  12       15.98       18.05      4.70 o
   3   5  12       27.11       21.25      4.15 o
   4   5  12       62.81       73.21      7.71 o
   5   5  12      245.18      227.94     24.19 o
   6   5  12      214.22      200.26     23.25 o
   7   5  12       15.81       10.25      6.33 o
   8   5  12       12.95       18.87      7.67 o
   9   5  12        0.00       -1.94      3.71 o
  10   5  12       10.30       14.26      7.90 o
  11   5  12        0.00       14.78      6.89 o
  12   5  12        5.86        2.26      3.11 o
  13   5  12        0.70       11.87      7.05 o
 -12   6  12        5.65        8.54      5.16 o
 -11   6  12        0.16        1.75      2.69 o
 -10   6  12       16.08       29.57      8.98 o
  -9   6  12        0.03       -2.76      4.51 o
  -8   6  12        0.51       -3.84      4.81 o
  -7   6  12       53.14       57.42      8.00 o
  -6   6  12        0.01       -1.54      1.54 o
  -5   6  12       66.66       68.48      8.43 o
  -4   6  12       18.68       20.99      5.04 o
  -3   6  12       26.52       27.52      5.80 o
  -2   6  12       19.23       20.57      5.13 o
  -1   6  12        4.45        4.59      3.37 o
   0   6  12       23.14       22.82      4.77 o
   1   6  12       17.34       16.50      4.21 o
   2   6  12        0.13       -1.16      2.57 o
   3   6  12        3.43        3.05      4.42 o
   4   6  12       56.43       78.87     14.54 o
   5   6  12       23.11       17.40      6.78 o
   6   6  12       13.58       14.91      6.65 o
   7   6  12        3.25        6.91      6.72 o
   8   6  12       38.49       41.10     12.26 o
   9   6  12        0.16       -1.19      3.41 o
  10   6  12        0.14        0.72      4.52 o
  11   6  12        0.25       -0.39      3.85 o
  12   6  12        1.06        4.70      4.20 o
 -10   7  12        5.47       12.81      8.60 o
  -9   7  12       19.56       13.94      9.76 o
  -8   7  12       44.06       57.57     13.33 o
  -7   7  12        8.05       10.27      4.93 o
  -6   7  12        2.84        1.78      2.34 o
  -5   7  12       24.51       24.03      4.98 o
  -4   7  12       63.21       64.38      9.02 o
  -3   7  12       20.66       30.45      6.44 o
  -2   7  12       17.40       13.16      4.35 o
  -1   7  12        7.66        7.97      6.90 o
   0   7  12        8.22        6.36      2.85 o
   1   7  12       12.36       12.34      5.73 o
   2   7  12       44.90       39.60      6.84 o
   3   7  12       19.44       18.73      4.89 o
   4   7  12      129.03       95.53     19.53 o
   5   7  12       45.10       43.66     11.97 o
   6   7  12       41.65       47.28     12.66 o
   7   7  12       13.37       19.02     10.01 o
   8   7  12       29.09       37.42     12.38 o
   9   7  12        7.86        3.09      4.27 o
  10   7  12        3.41       -1.16      4.38 o
  -8   8  12        0.12       -3.41      3.41 o
  -7   8  12        2.73        0.23      3.11 o
  -6   8  12        1.34        4.93      5.40 o
  -5   8  12        0.53       -0.46      3.83 o
  -4   8  12        1.12       -1.71      2.03 o
  -3   8  12        3.23       11.68      4.24 o
  -2   8  12       35.65       36.39      7.31 o
  -1   8  12        4.61       -0.90      2.66 o
   0   8  12        1.29        0.13      3.53 o
   1   8  12        0.38       -1.39      3.77 o
   2   8  12       30.66       28.93      6.13 o
   3   8  12       28.43       43.66     12.96 o
   4   8  12        2.86        1.66      3.85 o
   5   8  12        0.05        4.96      4.25 o
   6   8  12        0.47       -2.98      3.87 o
   7   8  12       50.13       64.72     15.75 o
  -5   9  12        4.55        1.43      3.24 o
  -4   9  12       41.50       36.77      7.55 o
  -3   9  12       17.99       21.76      6.93 o
  -2   9  12       24.10       30.01      7.23 o
  -1   9  12        0.53        1.83      3.50 o
   0   9  12        0.00       -0.82      3.49 o
   1   9  12       14.00       17.55      5.94 o
   2   9  12       10.11       10.38      8.46 o
   3   9  12        4.60        2.61      4.07 o
   4   9  12        3.04       -1.72      4.20 o
  -4  10  12        4.65        6.45      6.12 o
  -3  10  12        4.18        0.45      2.76 o
  -2  10  12        0.11       -0.69      2.36 o
  -1  10  12        0.04       -3.90      3.90 o
   0  10  12        0.38        2.66      2.16 o
   1  10  12        0.56       -5.50      5.50 o
 -14   1  13       46.86       53.53      8.44 o
 -13   1  13        0.09       -3.83      9.01 o
 -12   1  13        0.28       -0.30      2.74 o
 -11   1  13        6.43        8.06      3.29 o
 -10   1  13        1.26        0.50      2.33 o
  -9   1  13        6.54        4.92      2.85 o
  -8   1  13       36.58       41.82      7.80 o
  -7   1  13        4.43        2.47      1.59 o
  -6   1  13        5.33        5.74      1.61 o
  -5   1  13       35.68       30.01      4.33 o
  -4   1  13       41.88       43.54      4.92 o
  -3   1  13       39.10       47.29      4.31 o
  -2   1  13      307.71      325.54     10.83 o
  -1   1  13        1.01        0.86      1.05 o
   0   1  13       80.85       78.34      5.22 o
   1   1  13      254.65      271.88      9.20 o
   2   1  13       98.28      106.82      5.77 o
   3   1  13      453.87      431.90     10.17 o
   4   1  13       39.23       33.50      5.70 o
   5   1  13        4.18        7.83      2.93 o
   6   1  13        2.00        6.59      2.63 o
   7   1  13      219.49      207.59     19.19 o
   8   1  13       67.55       72.57      9.47 o
   9   1  13        1.03        1.66      1.53 o
  10   1  13        1.47        2.51      1.87 o
  11   1  13       17.86       21.10      4.10 o
  12   1  13        0.01        2.62      2.47 o
  13   1  13        3.03        4.81      2.62 o
  14   1  13        3.77        5.44      3.40 o
 -14   2  13        1.37        2.11      3.10 o
 -13   2  13        0.84        7.96      4.05 o
 -12   2  13        5.86        3.40      2.29 o
 -11   2  13        4.08        2.05      2.48 o
 -10   2  13       82.67       58.16     43.47 o
  -9   2  13        2.43        2.34      5.94 o
  -8   2  13       59.85       72.22      8.13 o
  -7   2  13       84.47       72.78      8.35 o
  -6   2  13       93.18       82.31      8.49 o
  -5   2  13        8.48        2.66      1.93 o
  -4   2  13       69.59       76.58      7.86 o
  -3   2  13       13.11        9.16      2.97 o
  -2   2  13       30.82       21.92      5.75 o
  -1   2  13       36.59       25.18      3.85 o
   0   2  13      312.01      306.64     14.04 o
   1   2  13      213.56      212.57      8.50 o
   2   2  13        0.01       -0.12      2.30 o
   3   2  13      146.91      151.64      7.85 o
   4   2  13      128.22      117.93      4.55 o
   5   2  13       24.70       30.67      5.63 o
   6   2  13      149.59      155.61     12.58 o
   7   2  13      161.14      185.70     13.87 o
   8   2  13       58.29       60.98      6.60 o
   9   2  13        1.66        3.38      3.92 o
  10   2  13       34.37       31.04      4.93 o
  11   2  13       14.20        8.54      5.80 o
  12   2  13        0.66        0.46      2.42 o
  13   2  13       20.93       25.57      6.84 o
  14   2  13       13.05       15.91      7.91 o
  15   2  13        0.17       -1.91      3.86 o
 -14   3  13        7.51       14.19      7.02 o
 -13   3  13       18.30        9.34     12.74 o
 -12   3  13        7.60       12.52      4.83 o
 -11   3  13       54.32       27.74     23.85 o
 -10   3  13       24.75       23.79      7.94 o
  -9   3  13      122.52      104.29     15.32 o
  -8   3  13       91.72       96.20      9.75 o
  -7   3  13       30.84       35.71      5.92 o
  -6   3  13        0.07        4.60      2.59 o
  -5   3  13      332.89      319.76     16.44 o
  -4   3  13      300.76      281.21     37.82 o
  -3   3  13      329.36      341.15     19.28 o
  -2   3  13       22.70       23.25      4.97 o
  -1   3  13        5.64       11.22      3.56 o
   0   3  13      141.33      152.08     11.55 o
   1   3  13       37.00       31.71      5.13 o
   2   3  13        0.01        0.41      1.27 o
   3   3  13      405.19      360.57     12.45 o
   4   3  13        9.52       11.13      2.31 o
   5   3  13       21.39       20.50      6.73 o
   6   3  13       48.16       35.06      5.34 o
   7   3  13      157.03      163.32     12.17 o
   8   3  13       25.96       28.08      5.22 o
   9   3  13      200.47      183.74     13.86 o
  10   3  13       23.64       27.04      5.96 o
  11   3  13       11.39       13.01      4.09 o
  12   3  13       61.02       74.28     14.00 o
  13   3  13        2.26       -4.59      6.37 o
 -13   4  13       13.29        7.26      3.15 o
 -12   4  13        5.15       -2.62      4.47 o
 -11   4  13        3.55        3.51      3.62 o
 -10   4  13       71.06       63.48     12.73 o
  -9   4  13       96.06       90.72     15.15 o
  -8   4  13       27.24       26.04      5.20 o
  -7   4  13      153.45      145.00     11.89 o
  -6   4  13        0.00        0.31      3.15 o
  -5   4  13       26.19       30.22      5.58 o
  -4   4  13      478.39      492.97     56.23 o
  -3   4  13     1939.15     1944.71     42.19 o
  -2   4  13        4.96       10.33      7.24 o
  -1   4  13      275.84      284.84     16.61 o
   0   4  13        9.04        7.23      2.89 o
   1   4  13      102.46       93.85     13.50 o
   2   4  13      225.89      194.93     12.05 o
   3   4  13       44.52       40.30      5.26 o
   4   4  13       90.08       99.50     15.33 o
   5   4  13        5.58        7.22      4.77 o
   6   4  13        0.05       -2.23      4.10 o
   7   4  13       13.54        9.45      4.64 o
   8   4  13       65.64       61.24     12.10 o
   9   4  13        0.49       -0.05      2.76 o
  10   4  13        1.73       -3.44      3.44 o
  11   4  13       41.87       46.98     12.14 o
  12   4  13       21.04       28.23      8.87 o
  13   4  13       24.12       30.37      9.39 o
 -12   5  13        2.90       -1.35      3.89 o
 -11   5  13        3.61       -3.31      4.67 o
 -10   5  13        0.27       -2.58      4.91 o
  -9   5  13       11.52        6.78      3.84 o
  -8   5  13       37.06       36.95      9.60 o
  -7   5  13       22.07       28.26      5.36 o
  -6   5  13       19.03       23.28      4.94 o
  -5   5  13       11.46       14.95      4.41 o
  -4   5  13      144.07      195.51     70.36 o
  -3   5  13        0.83        1.08      2.45 o
  -2   5  13      125.70      129.91     18.94 o
  -1   5  13       14.76       12.18      4.02 o
   0   5  13        2.11        5.23      2.81 o
   1   5  13      396.69      377.29     18.20 o
   2   5  13      133.92      121.76     10.38 o
   3   5  13      125.17      119.24     13.39 o
   4   5  13       12.61       13.06      6.43 o
   5   5  13       73.76       72.31     13.89 o
   6   5  13        0.12       -4.14      4.14 o
   7   5  13       19.72       20.08      7.73 o
   8   5  13       82.86       85.14     15.22 o
   9   5  13        0.82        8.29      5.51 o
  10   5  13        0.17       -0.70      2.76 o
  11   5  13        7.35        8.38      5.83 o
  12   5  13       17.75       28.21     10.78 o
  13   5  13        1.90        3.91      4.72 o
 -11   6  13        4.06       10.15      5.49 o
 -10   6  13        2.86        8.20      6.70 o
  -9   6  13        7.97       17.89      7.88 o
  -8   6  13        5.79       10.02      6.03 o
  -7   6  13       44.66       66.80     13.48 o
  -6   6  13        0.30       -2.17      2.17 o
  -5   6  13        0.01        3.22      2.06 o
  -4   6  13      120.63      117.86     11.42 o
  -3   6  13       77.09       74.96      9.74 o
  -2   6  13        0.46        6.04      4.07 o
  -1   6  13        4.28       10.87      4.12 o
   0   6  13        3.93        9.82      3.13 o
   1   6  13        8.71       10.46      4.72 o
   2   6  13        0.26       -0.08      2.28 o
   3   6  13      200.72      184.93     14.15 o
   4   6  13       16.11       23.26      8.57 o
   5   6  13       21.35       21.81      8.21 o
   6   6  13        8.09       11.02      5.89 o
   7   6  13       44.49       57.23     13.52 o
   8   6  13       25.70       24.09      9.87 o
   9   6  13        0.04       -1.60      3.83 o
  10   6  13        1.20       -0.30      3.91 o
  11   6  13       14.12       14.85      6.44 o
  -9   7  13       11.09        8.56      5.71 o
  -8   7  13        5.47        6.81      6.24 o
  -7   7  13        0.13        7.73      6.77 o
  -6   7  13        0.17        2.84      2.44 o
  -5   7  13       11.14       16.35      3.99 o
  -4   7  13       15.45       20.40      5.34 o
  -3   7  13      107.71      118.30     11.90 o
  -2   7  13        0.29        8.19      4.37 o
  -1   7  13       11.46       10.52      3.90 o
   0   7  13       17.29       16.67      4.52 o
   1   7  13        2.29        5.31      3.37 o
   2   7  13        0.83        2.40      2.54 o
   3   7  13       21.74       25.16      9.34 o
   4   7  13       34.07       26.93     10.20 o
   5   7  13        6.22       15.05      7.90 o
   6   7  13       58.66       54.95     13.58 o
   7   7  13       64.27       92.44     18.54 o
   8   7  13       41.43       51.75     13.98 o
   9   7  13        1.58        2.85      5.62 o
  -7   8  13        4.85       -4.43      4.89 o
  -6   8  13        0.04        0.45      2.27 o
  -5   8  13        3.45        6.94      3.23 o
  -4   8  13        0.18        3.50      2.54 o
  -3   8  13        2.90        6.79      3.51 o
  -2   8  13       14.03       15.71      5.10 o
  -1   8  13        5.14        5.92      3.49 o
   0   8  13        6.56        2.84      1.78 o
   1   8  13        3.45        4.40      2.50 o
   2   8  13        1.19       -1.08      3.05 o
   3   8  13        4.52        0.45      4.41 o
   4   8  13        0.12       -4.46      6.08 o
   5   8  13        2.65        0.51      4.32 o
   6   8  13        0.03       -3.65      3.80 o
  -4   9  13        0.69        4.45      6.67 o
  -3   9  13        1.06        1.21      2.45 o
  -2   9  13       22.92       30.75      7.38 o
  -1   9  13        1.20        1.67      3.12 o
   0   9  13        0.00       -3.52      3.52 o
   1   9  13       12.14       13.18      4.68 o
   2   9  13        8.57        6.36      4.53 o
  -3  10  13        7.67        7.58      5.22 o
  -1  10  13        7.29       14.32      7.93 o
   0  10  13        1.69        2.11      5.28 o
 -14   0  14        8.81       18.48      7.70 o
 -13   0  14        0.12        6.13      5.86 o
 -12   0  14      151.51      149.73     20.01 o
 -11   0  14        3.86       -1.35      2.65 o
 -10   0  14       17.35       12.26      5.07 o
  -9   0  14        0.02       -3.07      3.08 o
  -8   0  14       13.70       11.22      5.21 o
  -7   0  14       83.75       76.54     12.78 o
  -6   0  14      324.06      288.24     22.92 o
  -5   0  14      166.51      167.96     13.50 o
  -4   0  14       39.67       55.19      7.02 o
  -3   0  14        5.36        3.78      1.89 o
  -2   0  14      325.79      303.74     15.43 o
  -1   0  14        0.89       -2.56      2.56 o
   0   0  14      107.63      114.85      9.10 o
   1   0  14       89.12       80.88      7.32 o
   2   0  14       56.78       47.19      5.32 o
   3   0  14      517.08      523.60     17.62 o
   4   0  14        4.63        1.18      1.15 o
   5   0  14      148.13      167.50     17.80 o
   6   0  14      246.36      244.92     21.62 o
   7   0  14       15.46       22.00      7.59 o
   8   0  14      180.06      154.29     17.73 o
   9   0  14       49.72       33.41      8.18 o
  10   0  14        0.81       -1.11      3.13 o
  11   0  14        2.61        0.02      2.58 o
  12   0  14        5.05        8.85      5.10 o
  13   0  14       45.75       62.66     14.56 o
  14   0  14        2.38        3.35      5.21 o
 -14   1  14        0.33       19.98      8.66 o
 -13   1  14       15.38       15.94      5.21 o
 -12   1  14       11.85       13.43      3.97 o
 -11   1  14        0.53        4.67      3.08 o
 -10   1  14       54.07       58.11      8.74 o
  -9   1  14        7.57        8.53      2.52 o
  -8   1  14       12.25       14.74      3.95 o
  -7   1  14       10.29        6.20      1.94 o
  -6   1  14       29.94       28.53      4.23 o
  -5   1  14        0.23        0.70      1.37 o
  -4   1  14        9.41        8.56      2.15 o
  -3   1  14       38.71       32.93      3.66 o
  -2   1  14      180.56      177.82      8.48 o
  -1   1  14      103.01      114.20      6.56 o
   0   1  14      110.97       94.88      5.88 o
   1   1  14      698.15      710.86     16.06 o
   2   1  14      908.96      910.26     17.26 o
   3   1  14       52.32       56.85      4.13 o
   4   1  14       31.29       32.76      8.23 o
   5   1  14        4.60        6.74      3.99 o
   6   1  14      167.97      159.34     15.58 o
   7   1  14        0.31       -0.49      1.94 o
   8   1  14      222.50      220.56     15.56 o
   9   1  14       17.83       23.00      5.20 o
  10   1  14       15.58        9.24      2.42 o
  11   1  14       33.51       35.04      5.26 o
  12   1  14        3.21        5.62      2.90 o
  13   1  14        3.03        5.66      3.76 o
  14   1  14       23.88       20.16      9.12 o
 -13   2  14        0.05        4.09      2.98 o
 -12   2  14        0.17       -1.31      2.91 o
 -11   2  14       25.51       10.93      8.54 o
 -10   2  14        7.46       11.89      4.62 o
  -9   2  14        0.91        5.12      4.72 o
  -8   2  14        5.08        1.15      2.23 o
  -7   2  14        6.00        3.60      1.62 o
  -6   2  14       38.87       19.96      7.81 o
  -5   2  14       94.93       94.50      9.30 o
  -4   2  14        6.28        0.61      1.71 o
  -3   2  14       53.64       60.55      7.17 o
  -2   2  14      213.71      205.39     16.13 o
  -1   2  14      121.42      121.58      7.61 o
   0   2  14      211.80      181.87      9.15 o
   1   2  14      402.07      401.94     14.78 o
   2   2  14       22.30       23.68      2.81 o
   3   2  14        2.15        4.77      1.78 o
   4   2  14        0.63        1.45      1.81 o
   5   2  14      177.43      193.44     14.44 o
   6   2  14       18.01       15.68      4.11 o
   7   2  14       11.34       11.02      3.89 o
   8   2  14      194.71      212.94     12.52 o
   9   2  14        1.68        4.44      2.59 o
  10   2  14       10.69        7.18      2.19 o
  11   2  14        5.67        3.39      2.76 o
  12   2  14        0.18        0.17      3.18 o
  13   2  14       13.82       27.21      6.99 o
 -13   3  14       14.62        4.46      6.89 o
 -12   3  14        0.30       -1.37      2.78 o
 -11   3  14        1.83        2.33      2.37 o
 -10   3  14        5.92        4.47      3.34 o
  -9   3  14       28.60       44.55     10.56 o
  -8   3  14       42.03       49.80      7.29 o
  -7   3  14        0.15        6.92      6.95 o
  -6   3  14        7.20       11.24      3.91 o
  -5   3  14        0.08       -1.43      1.43 o
  -4   3  14        3.47        1.32      3.67 o
  -3   3  14        2.05        2.79      8.27 o
  -2   3  14        6.37        7.82      3.35 o
  -1   3  14      223.60      205.50     14.24 o
   0   3  14      457.40      472.24     20.85 o
   1   3  14        2.33        0.35      1.25 o
   2   3  14      397.33      407.51     27.55 o
   3   3  14      225.94      211.33      8.06 o
   4   3  14        7.52        4.57      4.67 o
   5   3  14      270.81      271.45     24.39 o
   6   3  14       75.16       76.65      8.29 o
   7   3  14       28.50       29.60      5.49 o
   8   3  14        0.07        2.06      2.33 o
   9   3  14       31.65       43.63     10.90 o
  10   3  14        1.81        4.34      5.38 o
  11   3  14       18.07       21.79      8.34 o
  12   3  14       13.52       13.77      6.37 o
  13   3  14        0.28        2.59      2.67 o
 -12   4  14        1.19        8.85      5.22 o
 -11   4  14        5.38        8.74      5.70 o
 -10   4  14        2.18        6.11      4.64 o
  -9   4  14       11.40        9.63      6.38 o
  -8   4  14        4.62        0.78      1.94 o
  -7   4  14        0.05        7.04      3.43 o
  -6   4  14       44.88       39.88      6.53 o
  -5   4  14      128.27      130.79     11.38 o
  -4   4  14      219.15      203.47     14.54 o
  -3   4  14        0.12       14.31      5.01 o
  -2   4  14      185.47      167.31     22.13 o
  -1   4  14      106.14      104.41     10.80 o
   0   4  14      230.72      228.24     15.22 o
   1   4  14        2.31       -0.62      2.46 o
   2   4  14      315.30      304.92     15.29 o
   3   4  14        6.71        3.42      1.54 o
   4   4  14        2.20       -1.22      2.31 o
   5   4  14        1.77        3.13      2.26 o
   6   4  14       91.22       82.07     14.34 o
   7   4  14        1.14       -3.47      4.27 o
   8   4  14        0.07       -2.18      4.16 o
   9   4  14        0.09       -3.38      3.38 o
  10   4  14       17.44       20.74      8.27 o
  11   4  14        8.25        5.50      3.66 o
  12   4  14        0.11        3.69      4.89 o
  13   4  14        2.52       11.83      8.33 o
 -11   5  14       26.21       21.98      8.21 o
 -10   5  14        1.55        0.64      3.63 o
  -9   5  14        0.76       -0.14      2.04 o
  -8   5  14        2.44       -1.15      3.57 o
  -7   5  14        0.56        3.60      2.62 o
  -6   5  14       38.31       43.60      7.10 o
  -5   5  14      276.21      291.97     17.82 o
  -4   5  14      194.02      266.19     80.68 o
  -3   5  14       18.94       16.24      4.88 o
  -2   5  14      124.77      149.01     13.74 o
  -1   5  14      120.01      146.01     13.27 o
   0   5  14        5.96        6.66      3.06 o
   1   5  14      195.72      184.67     13.22 o
   2   5  14       62.24       57.81      7.35 o
   3   5  14      108.67       84.43     14.51 o
   4   5  14       24.81       26.64      8.76 o
   5   5  14       54.70       45.77     11.54 o
   6   5  14       76.97       51.36     12.23 o
   7   5  14       18.94       17.56      6.80 o
   8   5  14        7.72       10.60      6.02 o
   9   5  14        9.59        0.17      2.12 o
  10   5  14       19.01       13.26      6.37 o
  11   5  14        0.92       -0.41      4.36 o
  12   5  14        0.04        1.04      3.60 o
 -10   6  14        1.32        0.30      3.50 o
  -9   6  14        0.27       -0.31      2.63 o
  -8   6  14        6.04        2.03      2.81 o
  -7   6  14       41.43       83.96     15.61 o
  -6   6  14        1.03        4.70      3.10 o
  -5   6  14       45.88       53.66      8.45 o
  -4   6  14        7.77        3.82      5.31 o
  -3   6  14      302.59      316.97     20.08 o
  -2   6  14       48.29       53.39      6.70 o
  -1   6  14       20.19       24.15      6.32 o
   0   6  14       42.76       44.41      7.05 o
   1   6  14        4.48        0.52      3.72 o
   2   6  14        9.86        8.06      2.82 o
   3   6  14       21.27       21.00      8.38 o
   4   6  14        5.97        2.64      2.54 o
   5   6  14        0.16        0.21      4.13 o
   6   6  14        1.98        4.93      3.46 o
   7   6  14        1.82        7.76      5.73 o
   8   6  14        4.60        9.44      4.18 o
   9   6  14        2.41       22.61      9.57 o
  10   6  14        1.61       -5.28      5.28 o
  -8   7  14       10.06        5.16      4.39 o
  -7   7  14        2.88       10.94      7.52 o
  -6   7  14        0.89        0.58      1.68 o
  -5   7  14       20.23       14.27      3.48 o
  -4   7  14        0.71        0.36      3.68 o
  -3   7  14        0.45        2.49      7.46 o
  -2   7  14       99.15      107.99     11.58 o
  -1   7  14        3.01        4.58      3.05 o
   0   7  14       12.07       17.72      4.78 o
   1   7  14       16.75       20.53      6.85 o
   2   7  14        6.27       12.16      6.06 o
   3   7  14       13.13       17.37      7.45 o
   4   7  14       21.42       21.13      8.41 o
   5   7  14       35.87       36.61     11.02 o
   6   7  14        3.63        8.65      6.98 o
   7   7  14        4.45        6.04      5.62 o
   8   7  14       10.06       24.10     10.79 o
  -6   8  14       43.99       61.93     13.95 o
  -5   8  14        0.00        2.95      1.98 o
  -4   8  14        4.76        5.36      2.23 o
  -3   8  14       22.71       21.31      5.47 o
  -2   8  14       20.21       24.92      6.04 o
  -1   8  14        1.71        3.94      2.28 o
   0   8  14        1.88        0.04      2.80 o
   1   8  14       15.97       20.92      5.63 o
   2   8  14       32.70       28.14     10.44 o
   3   8  14       16.88       20.30      8.07 o
   4   8  14        1.33        3.41      5.98 o
   5   8  14        6.27       14.35      7.48 o
  -4   9  14        0.25        3.22      6.69 o
  -3   9  14        2.19       10.57      4.64 o
  -2   9  14       15.41       11.49      6.81 o
  -1   9  14        8.86        8.25      3.54 o
   0   9  14        0.15        2.13      3.21 o
   1   9  14        3.41        5.74      5.50 o
 -13   1  15       23.14       35.61     11.48 o
 -12   1  15       35.92       48.19      8.25 o
 -11   1  15       13.71       16.65      4.86 o
 -10   1  15        1.32        0.48      3.21 o
  -9   1  15        4.33        4.09      2.21 o
  -8   1  15       27.52       30.35      5.62 o
  -7   1  15       20.06       18.71      3.30 o
  -6   1  15        0.63       -1.41      2.15 o
  -5   1  15      136.02      134.51      9.16 o
  -4   1  15       59.94       57.57      5.83 o
  -3   1  15      106.70       92.01      6.48 o
  -2   1  15        9.11       12.08      2.64 o
  -1   1  15       12.41       14.33      2.48 o
   0   1  15      118.69      128.21      7.09 o
   1   1  15       25.14       55.35      4.96 o
   2   1  15      284.99      322.38     10.76 o
   3   1  15       31.71       32.25      4.26 o
   4   1  15       40.45       46.80      7.19 o
   5   1  15       42.74       42.60      6.85 o
   6   1  15        4.60       11.46      3.89 o
   7   1  15        4.13        7.14      3.82 o
   8   1  15       20.65       20.12      5.22 o
   9   1  15       51.99       53.80      8.07 o
  10   1  15        8.36        9.69      3.05 o
  11   1  15        1.47        4.13      2.20 o
  12   1  15        6.34        9.94      3.02 o
  13   1  15        6.87       11.06      4.84 o
  14   1  15        0.00       -2.61      3.42 o
 -13   2  15        2.10        5.76      6.11 o
 -12   2  15        1.38       -1.55      3.61 o
 -11   2  15       30.75       36.97      7.59 o
 -10   2  15        3.47        4.26      4.54 o
  -9   2  15      124.48       83.93     36.72 o
  -8   2  15       13.84        8.60      2.91 o
  -7   2  15       15.53        8.18      2.61 o
  -6   2  15        1.95       -1.07      1.78 o
  -5   2  15        4.26        4.45      1.96 o
  -4   2  15        5.46        3.19      1.56 o
  -3   2  15        0.25        1.19      1.72 o
  -2   2  15       23.52       22.97      3.87 o
  -1   2  15       36.62       41.20      4.82 o
   0   2  15        2.53        4.40      2.19 o
   1   2  15      195.97      215.07      9.22 o
   2   2  15       63.60       62.52      4.82 o
   3   2  15       33.13       44.17      6.86 o
   4   2  15       24.20       17.51      4.12 o
   5   2  15        4.11        5.18      7.76 o
   6   2  15        5.01       11.70      4.09 o
   7   2  15       37.45       35.45      6.25 o
   8   2  15       40.75       59.66      6.97 o
   9   2  15       81.42       82.91      8.07 o
  10   2  15       24.58       19.29      3.76 o
  11   2  15       22.00       27.55      6.17 o
  12   2  15        1.36        8.34      4.84 o
 -12   3  15        0.42        3.23      2.48 o
 -11   3  15       16.88        5.32     12.16 o
 -10   3  15       52.42       32.83     29.25 o
  -9   3  15        0.01        1.54      2.80 o
  -8   3  15        0.59        2.32      1.95 o
  -7   3  15        3.72        3.11      1.96 o
  -6   3  15       24.75       39.00      6.62 o
  -5   3  15      157.84      150.94     12.42 o
  -4   3  15        1.69       -0.07      2.84 o
  -3   3  15        2.99        2.09      3.55 o
  -2   3  15       14.04        5.55      2.68 o
  -1   3  15      209.36      201.29     13.82 o
   0   3  15      163.79      162.65     12.58 o
   1   3  15        0.91        3.17      1.93 o
   2   3  15      982.81      988.79     30.08 o
   3   3  15        2.48        8.32      4.75 o
   4   3  15       75.51       75.65     13.44 o
   5   3  15       13.81       20.79      7.31 o
   6   3  15        0.28        1.91      3.48 o
   7   3  15      136.37      147.06     19.73 o
   8   3  15      130.12      125.72     18.23 o
   9   3  15        0.11        0.51      4.17 o
  10   3  15        2.38        3.93      4.81 o
  11   3  15        2.44        4.54      4.82 o
  12   3  15        2.61       11.39      6.56 o
 -11   4  15       31.98       43.64     11.46 o
 -10   4  15        2.96        4.26      4.13 o
  -9   4  15        6.78       -1.03      4.99 o
  -8   4  15       33.18       35.53      6.36 o
  -7   4  15       37.81       37.20     10.26 o
  -6   4  15       64.54       68.58      8.64 o
  -5   4  15       24.64       28.57      5.43 o
  -4   4  15       20.36       22.33      5.16 o
  -3   4  15      127.87      128.73     11.96 o
  -2   4  15        2.23        5.01      3.10 o
  -1   4  15      144.38      157.64     13.29 o
   0   4  15       24.37       21.18      5.04 o
   1   4  15       16.67        3.95      3.70 o
   2   4  15      192.51      189.49     12.29 o
   3   4  15        1.11        0.29      2.73 o
   4   4  15       50.30       63.76     12.48 o
   5   4  15        7.52        1.66      2.73 o
   6   4  15        0.45        3.94      3.51 o
   7   4  15       60.87       64.46     13.17 o
   8   4  15        2.93        0.02      2.65 o
   9   4  15        0.27        1.52      5.04 o
  10   4  15        0.31       -4.52      4.52 o
  11   4  15        1.16        3.48      4.53 o
  12   4  15        3.26       13.62      7.92 o
  13   4  15        0.36       -4.05      4.88 o
 -10   5  15        1.84       -4.23      5.09 o
  -9   5  15       13.09        6.66      2.85 o
  -8   5  15       13.33        5.81      4.01 o
  -7   5  15        0.20       -2.52      2.52 o
  -6   5  15       98.48      104.49     10.70 o
  -5   5  15        0.19        7.06      3.75 o
  -4   5  15       14.26       16.81      4.63 o
  -3   5  15       41.40       43.50      7.52 o
  -2   5  15      252.42      242.26     16.91 o
  -1   5  15       87.71       94.55     10.89 o
   0   5  15       69.69       85.90     14.24 o
   1   5  15        8.30        7.51      3.00 o
   2   5  15        0.01       -5.35      5.35 o
   3   5  15       75.45       68.67     13.56 o
   4   5  15        0.15        3.09      3.59 o
   5   5  15       49.09       38.88     10.17 o
   6   5  15       10.92       15.70      8.32 o
   7   5  15       36.83       34.99     10.60 o
   8   5  15       37.66       39.97     11.63 o
   9   5  15        0.12       -4.87      5.50 o
  10   5  15        1.20       -2.90      4.70 o
  11   5  15        2.67       11.28      6.92 o
  -9   6  15        0.00        4.17      4.89 o
  -8   6  15        3.99       12.95      6.83 o
  -7   6  15        5.76        3.91      4.83 o
  -6   6  15        5.90        3.14      4.08 o
  -5   6  15        7.62        3.74      2.49 o
  -4   6  15       62.77       51.54      8.43 o
  -3   6  15      142.76      161.75     14.66 o
  -2   6  15       43.59       56.77      8.92 o
  -1   6  15       21.45       12.80      4.07 o
   0   6  15       24.33       32.44      6.05 o
   1   6  15        1.76        2.54      2.46 o
   2   6  15       20.69       13.37      4.65 o
   3   6  15        0.00       -2.17      3.38 o
   4   6  15        5.82        1.66      3.03 o
   5   6  15       10.53        8.57      4.17 o
   6   6  15       14.63       20.77      8.32 o
   7   6  15       18.06       22.49      8.37 o
   8   6  15        0.00       -0.16      3.73 o
   9   6  15       20.10       20.59      8.42 o
  -7   7  15        5.17        2.76      4.04 o
  -6   7  15        1.54        7.79      4.60 o
  -5   7  15        4.50        9.32      4.05 o
  -4   7  15        4.19        5.75      2.67 o
  -3   7  15       13.55       15.94      7.41 o
  -2   7  15        0.60        3.72      3.64 o
  -1   7  15       39.00       48.72      8.13 o
   0   7  15        5.87        3.95      2.95 o
   1   7  15       23.51       41.62     11.73 o
   2   7  15       21.74       28.32      9.92 o
   3   7  15        0.46       -1.65      3.25 o
   4   7  15        0.19       -3.34      4.63 o
   5   7  15        0.21        0.77      4.09 o
   6   7  15        2.41        3.56      3.55 o
  -5   8  15        1.85        0.78      5.07 o
  -4   8  15        7.82        5.61      2.29 o
  -3   8  15        4.21        4.33      4.57 o
  -2   8  15        0.42        4.75      2.90 o
  -1   8  15       12.40       14.31      4.91 o
   0   8  15        4.47        2.80      3.05 o
   1   8  15        4.18       12.89      8.02 o
   2   8  15        0.61        4.51      5.95 o
   3   8  15       13.78        9.96      7.08 o
  -4   9  15        1.20       -7.45      7.45 o
  -3   9  15        0.09        1.41      3.24 o
  -2   9  15        0.34        6.49      4.37 o
  -1   9  15        2.79        0.88      2.99 o
 -12   0  16      208.48      324.77     30.63 o
 -11   0  16       18.40       26.64      9.28 o
 -10   0  16       23.44       29.62      9.12 o
  -9   0  16      115.91      130.72     18.66 o
  -8   0  16       59.24       74.98     13.62 o
  -7   0  16        6.00        0.80      3.09 o
  -6   0  16       95.51       80.91     12.59 o
  -5   0  16      161.52      143.72     14.44 o
  -4   0  16      116.20      114.43     10.80 o
  -3   0  16       56.72       66.95      8.22 o
  -2   0  16      242.12      226.90     14.64 o
  -1   0  16       12.12        4.36      4.68 o
   0   0  16        0.17        1.70      2.19 o
   1   0  16      472.05      483.23     19.65 o
   2   0  16      140.20      155.91     10.95 o
   3   0  16      327.92      362.93     16.27 o
   4   0  16        0.14        5.83      4.98 o
   5   0  16      401.87      440.32     31.94 o
   6   0  16       17.09       30.96      9.55 o
   7   0  16      294.12      325.93     28.08 o
   8   0  16       13.49       21.50      7.50 o
   9   0  16        0.50        9.54      6.47 o
  10   0  16        1.09        2.17      4.39 o
  11   0  16        2.53        0.69      2.58 o
  12   0  16        5.17       13.35      7.04 o
  13   0  16       16.82       24.82      9.57 o
 -12   1  16        6.81       17.60      6.55 o
 -11   1  16       53.00       65.57      9.63 o
 -10   1  16        2.19        5.79      3.25 o
  -9   1  16       41.85       49.46      7.61 o
  -8   1  16        8.84        9.16      3.78 o
  -7   1  16       18.59       18.51      4.26 o
  -6   1  16        0.36        0.16      1.36 o
  -5   1  16       39.43       38.33      5.13 o
  -4   1  16        6.00        7.49      2.68 o
  -3   1  16        0.12       -0.80      1.13 o
  -2   1  16        8.59        5.08      2.00 o
  -1   1  16       14.80       13.09      3.06 o
   0   1  16      550.16      536.68     23.93 o
   1   1  16      742.12      754.54     17.45 o
   2   1  16       26.73       35.28      5.28 o
   3   1  16       24.78       22.65      3.67 o
   4   1  16      117.77      122.52     12.05 o
   5   1  16      209.72      229.20     16.61 o
   6   1  16       34.38       43.82     11.55 o
   7   1  16      585.34      602.96     37.16 o
   8   1  16       47.01       43.36      7.46 o
   9   1  16        0.04       -0.28      1.55 o
  10   1  16        0.81        2.06      2.22 o
  11   1  16        0.63        0.92      2.13 o
  12   1  16        7.57        4.72      3.63 o
  13   1  16        3.55        3.31      5.46 o
 -12   2  16       17.51       26.07      7.64 o
 -11   2  16       38.62       46.46      8.51 o
 -10   2  16       42.47       60.70      9.45 o
  -9   2  16       39.12       43.03      7.62 o
  -8   2  16        0.97        1.29      2.23 o
  -7   2  16       33.99       33.91      5.36 o
  -6   2  16       27.20       26.02      4.40 o
  -5   2  16       59.48       53.89      6.27 o
  -4   2  16        1.55        0.04      1.32 o
  -3   2  16       31.53       29.90      4.23 o
  -2   2  16        0.43        1.73      2.44 o
  -1   2  16        1.56        0.37      1.97 o
   0   2  16      238.11      241.96     11.47 o
   1   2  16       34.34       35.29      4.34 o
   2   2  16       11.36        9.91      2.26 o
   3   2  16      153.37      143.73     12.96 o
   4   2  16       29.30       26.60      5.22 o
   5   2  16      136.28      123.64     12.02 o
   6   2  16       42.74       31.05      5.89 o
   7   2  16       10.65        6.20      4.21 o
   8   2  16       49.98       57.17      8.19 o
   9   2  16        0.71        1.32      2.21 o
  10   2  16        0.11        2.35      2.01 o
  11   2  16        1.86       -1.85      5.70 o
  12   2  16       20.72       30.39      9.76 o
 -11   3  16        2.28        2.10      4.56 o
 -10   3  16        9.52        2.06      4.96 o
  -9   3  16        5.22        6.57      3.48 o
  -8   3  16        0.76        0.16      1.99 o
  -7   3  16        2.78        6.39      2.65 o
  -6   3  16       74.89       84.06      9.77 o
  -5   3  16        7.17       14.92      3.70 o
  -4   3  16        7.40        8.94      3.02 o
  -3   3  16      129.80      130.26     11.51 o
  -2   3  16       11.82        4.11      2.21 o
  -1   3  16       23.09       22.33      4.17 o
   0   3  16       15.53       15.34      3.19 o
   1   3  16        9.20        7.75      2.22 o
   2   3  16       63.56       81.52     13.77 o
   3   3  16        2.46        7.02      4.71 o
   4   3  16        8.25        8.68      4.69 o
   5   3  16        3.45       -2.91      2.91 o
   6   3  16       69.12       77.34     14.25 o
   7   3  16       49.04       55.59     12.09 o
   8   3  16       45.66       61.66     13.40 o
   9   3  16       22.34       18.52      6.94 o
  10   3  16        0.01        1.61      3.84 o
  11   3  16        0.38        2.90      4.40 o
  12   3  16        3.31        2.54      2.78 o
 -11   4  16        0.03        0.60      4.65 o
 -10   4  16       24.97        9.02      9.52 o
  -9   4  16       21.04       14.68      7.83 o
  -8   4  16        2.69       -3.63      4.61 o
  -7   4  16       10.89       11.06      3.86 o
  -6   4  16       38.12       40.76      7.65 o
  -5   4  16      126.46      106.14     11.54 o
  -4   4  16       11.50        4.07      3.15 o
  -3   4  16        2.14        1.93      2.10 o
  -2   4  16       67.73       83.83     17.81 o
  -1   4  16       22.02       17.79      8.68 o
   0   4  16        3.13        0.20      1.65 o
   1   4  16        3.15        0.08      1.96 o
   2   4  16       71.52       76.18     14.22 o
   3   4  16       32.42       36.44     10.30 o
   4   4  16        1.93        2.45      4.13 o
   5   4  16        1.78        0.00      2.54 o
   6   4  16        1.78        7.00      6.02 o
   7   4  16       35.06       53.07     12.86 o
   8   4  16       56.94       68.10     14.83 o
   9   4  16       62.93       72.74     14.57 o
  10   4  16        0.27       11.64      6.95 o
  11   4  16        0.37        1.75      5.70 o
  -9   5  16        0.88        5.66      4.48 o
  -8   5  16        0.45        0.98      2.98 o
  -7   5  16       17.12       30.40      6.33 o
  -6   5  16        1.75        2.29      2.82 o
  -5   5  16        6.61        3.71      5.35 o
  -4   5  16       99.92       95.35     15.91 o
  -3   5  16       11.54        9.34      3.66 o
  -2   5  16        1.04        4.80      2.94 o
  -1   5  16        1.30        0.95      3.24 o
   0   5  16        2.44        2.22      3.25 o
   1   5  16        1.51        2.74      1.66 o
   2   5  16       84.89       78.58     15.11 o
   3   5  16        0.03        0.73      2.69 o
   4   5  16       34.67       42.19     11.39 o
   5   5  16        8.65        3.17      3.17 o
   6   5  16       15.51       22.17      8.15 o
   7   5  16       20.88       20.42      9.39 o
   8   5  16       10.18       18.65      8.29 o
   9   5  16        1.24       -0.82      2.11 o
  -8   6  16        7.08       11.34      7.41 o
  -7   6  16        0.60        2.62      2.58 o
  -6   6  16        0.05        0.49      2.78 o
  -5   6  16        1.50        3.84      2.73 o
  -4   6  16       63.05       63.86      9.93 o
  -3   6  16        9.45       11.91      4.37 o
  -2   6  16       22.46       23.78      5.89 o
  -1   6  16       28.08       36.54      6.77 o
   0   6  16        3.16        9.85      4.03 o
   1   6  16       13.69       17.35      7.27 o
   2   6  16        5.23        1.71      2.25 o
   3   6  16       13.64        7.32      4.68 o
   4   6  16       10.60       11.36      4.93 o
   5   6  16       30.71       32.94      9.65 o
   6   6  16        0.43        6.32      6.57 o
   7   6  16       12.21       11.18      6.89 o
  -6   7  16       17.69       28.52      9.79 o
  -5   7  16        0.88        3.16      2.87 o
  -4   7  16        1.76        1.96      2.40 o
  -3   7  16        3.36        1.72      4.24 o
  -2   7  16        0.26       -0.80      3.36 o
  -1   7  16       10.01       11.11      4.77 o
   0   7  16        0.03        2.54      4.70 o
   1   7  16        7.28        3.29      3.48 o
   2   7  16       28.80       53.19     13.96 o
   3   7  16      109.24      122.91     20.51 o
   4   7  16       11.97        8.02      5.89 o
   5   7  16       11.81        7.77      6.13 o
  -5   8  16        5.42        4.97      3.79 o
  -4   8  16       60.19       73.86     10.40 o
  -3   8  16        9.59       19.42      5.79 o
  -2   8  16        1.35        1.84      2.35 o
  -1   8  16       15.27       15.22      5.17 o
   0   8  16       36.85       36.15     11.13 o
   1   8  16        3.78        6.14      5.57 o
  -4   9  16        0.02       -3.16      5.14 o
  -2   9  16        4.08        7.73      4.62 o
 -11   1  17       12.43       12.63      4.14 o
 -10   1  17       15.87       17.15      5.59 o
  -9   1  17        1.17        5.53      4.04 o
  -8   1  17       30.12       27.58      5.94 o
  -7   1  17       11.95        6.46      1.88 o
  -6   1  17       33.22       28.75      4.72 o
  -5   1  17        7.62        4.96      1.94 o
  -4   1  17        7.59        5.93      2.44 o
  -3   1  17       44.79       47.51      5.82 o
  -2   1  17       27.33       21.96      4.92 o
  -1   1  17      242.58      238.33     12.08 o
   0   1  17        3.39       29.75      4.11 o
   1   1  17        0.10       42.97      5.33 o
   2   1  17       59.05       55.31      6.34 o
   3   1  17       65.52       67.89      6.75 o
   4   1  17       33.92       33.31      6.67 o
   5   1  17       18.95       17.45      5.38 o
   6   1  17      196.70      218.71     16.78 o
   7   1  17        9.35       17.13      5.75 o
   8   1  17       10.72       10.93      3.43 o
   9   1  17        0.00        1.10      2.06 o
  10   1  17        3.09        4.22      2.88 o
  11   1  17       13.22       17.69      4.58 o
  12   1  17        5.00       12.76      3.95 o
 -11   2  17       33.83       41.98      8.15 o
 -10   2  17       51.85       64.52     10.89 o
  -9   2  17       26.06       36.12      7.18 o
  -8   2  17        0.02        0.44      1.87 o
  -7   2  17       28.25       27.06      4.79 o
  -6   2  17       12.17        7.99      2.71 o
  -5   2  17        0.46        2.17      1.92 o
  -4   2  17        8.06       10.74      3.20 o
  -3   2  17        5.85        5.85      3.28 o
  -2   2  17        0.49        1.38      1.28 o
  -1   2  17       21.33       21.90      3.94 o
   0   2  17       40.88       51.25      5.79 o
   1   2  17       23.68       31.08      4.82 o
   2   2  17       77.61       81.08      7.52 o
   3   2  17      108.23      116.93     13.69 o
   4   2  17        6.72        2.89      4.49 o
   5   2  17        2.01       -5.55     12.33 o
   6   2  17        3.10       -4.45     18.83 o
   7   2  17        8.88        9.71      3.39 o
   8   2  17       53.73       58.45      9.13 o
   9   2  17        8.83        7.69      4.07 o
  10   2  17        5.32        2.33      6.77 o
  11   2  17        0.01        2.07      3.14 o
  12   2  17        0.82        3.80      4.19 o
 -11   3  17        4.42       -1.01      3.10 o
 -10   3  17        5.57        5.43      3.73 o
  -9   3  17       27.91       14.65     13.53 o
  -8   3  17       34.18       23.20      6.05 o
  -7   3  17        0.17        1.07      2.36 o
  -6   3  17        4.58        1.52      1.91 o
  -5   3  17        0.08        2.88      1.81 o
  -4   3  17       54.33       48.59      7.66 o
  -3   3  17        4.46        3.34      3.60 o
  -2   3  17       85.48       74.98      8.02 o
  -1   3  17       32.28       30.30      5.10 o
   0   3  17      222.02      222.53     11.55 o
   1   3  17       95.55       79.17      9.05 o
   2   3  17       34.02       43.59      6.90 o
   3   3  17       16.79       23.26      8.24 o
   4   3  17        1.30        5.68      2.85 o
   5   3  17       21.40       16.12      6.67 o
   6   3  17       50.00       55.61     12.89 o
   7   3  17        8.58       13.93      7.06 o
   8   3  17        7.32       12.16      7.72 o
   9   3  17       18.66       33.83     10.11 o
  10   3  17        7.78        7.18      3.00 o
  11   3  17        0.02        4.25      4.96 o
 -10   4  17        0.01       -4.07      4.07 o
  -9   4  17       11.24        3.01      2.22 o
  -8   4  17        7.16       -0.56      2.39 o
  -7   4  17       11.07        7.67      6.64 o
  -6   4  17       51.12       50.23      8.04 o
  -5   4  17       24.30       22.14      5.11 o
  -4   4  17      103.46       98.29     12.89 o
  -3   4  17       10.15        3.48      1.88 o
  -2   4  17       33.57       47.52     10.28 o
  -1   4  17        0.52        3.04      1.82 o
   0   4  17       38.81       32.76      6.42 o
   1   4  17      101.20      111.09     11.92 o
   2   4  17      118.78      127.74     18.59 o
   3   4  17        2.05        9.67      6.08 o
   4   4  17       49.15       58.09     12.88 o
   5   4  17       13.31       14.68      7.23 o
   6   4  17        6.44        9.31      6.55 o
   7   4  17        1.40       -0.31      2.79 o
   8   4  17       50.18       64.05     14.41 o
   9   4  17        6.72       11.49      6.61 o
  10   4  17        2.36        0.91      2.38 o
  -8   5  17        3.96        3.00      2.64 o
  -7   5  17        1.93        2.76      3.05 o
  -6   5  17        8.49        5.75      3.29 o
  -5   5  17      121.35      114.28     12.23 o
  -4   5  17      258.86      202.81     39.65 o
  -3   5  17       13.14       13.63      4.40 o
  -2   5  17       19.08       21.70      5.80 o
  -1   5  17        0.01        1.25      4.51 o
   0   5  17        9.08       18.27      8.16 o
   1   5  17        0.91       -1.22      4.18 o
   2   5  17       40.54       39.77     11.54 o
   3   5  17       51.14       42.33     11.43 o
   4   5  17        0.22        5.49      4.52 o
   5   5  17        9.62        8.89      5.49 o
   6   5  17        6.42        6.49      6.35 o
   7   5  17       22.66       28.84     10.67 o
   8   5  17       30.64       35.40     12.12 o
  -7   6  17        8.87        4.82      3.53 o
  -6   6  17       14.47       21.94      8.77 o
  -5   6  17       54.66       49.26      8.41 o
  -4   6  17       13.37       16.80      5.80 o
  -3   6  17        0.04        0.32      1.99 o
  -2   6  17        1.44       -7.39      8.91 o
  -1   6  17        0.15        0.20      2.01 o
   0   6  17       16.31       23.50      8.07 o
   1   6  17        0.00        4.89      5.47 o
   2   6  17        1.88        2.88      3.71 o
   3   6  17       11.03        6.78      5.62 o
   4   6  17        8.31       -0.25      3.52 o
   5   6  17        6.00        1.48      3.42 o
   6   6  17       53.41       76.63     16.30 o
  -5   7  17        0.59        2.38      4.94 o
  -4   7  17        1.22        5.75      3.08 o
  -3   7  17        0.01       -0.02      2.34 o
  -2   7  17        0.30       -2.47      3.05 o
  -1   7  17        0.93        7.07      4.32 o
   0   7  17        0.47        4.30      4.94 o
   1   7  17        2.35       19.07      7.52 o
   2   7  17       60.50       70.85     15.75 o
   3   7  17        1.97        4.46      5.74 o
  -4   8  17        2.02        9.28      4.20 o
  -3   8  17        1.96        6.15      3.30 o
  -2   8  17        2.54        6.84      3.06 o
  -1   8  17        0.45        2.30      3.44 o
 -11   0  18        1.29       -0.90      3.08 o
 -10   0  18       34.55       43.40     10.54 o
  -9   0  18        0.29       -5.35      5.91 o
  -8   0  18       11.32        9.56      6.11 o
  -7   0  18       13.90        7.26      5.01 o
  -6   0  18       11.24       18.00      6.59 o
  -5   0  18      110.78      118.27     12.13 o
  -4   0  18       15.26       15.23      4.16 o
  -3   0  18       87.79       86.48      9.87 o
  -2   0  18       41.65       42.56      6.74 o
  -1   0  18      100.06      110.13     10.71 o
   0   0  18        7.56        9.98      4.45 o
   1   0  18        0.37        0.47      1.69 o
   2   0  18       17.04       13.22      5.95 o
   3   0  18        7.74        0.97      4.05 o
   4   0  18       60.04       68.39     14.26 o
   5   0  18       80.69       85.75     16.30 o
   6   0  18      211.19      240.55     26.69 o
   7   0  18        4.48        4.62      3.09 o
   8   0  18       83.36       84.72     15.95 o
   9   0  18       33.31       30.67     10.59 o
  10   0  18        0.80       -1.42      4.61 o
  11   0  18       23.75       28.88      7.15 o
  12   0  18       11.35        9.68      7.28 o
 -11   1  18        1.71        3.62      4.41 o
 -10   1  18       20.66       32.33      6.93 o
  -9   1  18       12.75       11.47      5.99 o
  -8   1  18       20.26       19.84      5.10 o
  -7   1  18       23.78       16.03      3.42 o
  -6   1  18        1.27        2.56      2.23 o
  -5   1  18       43.54       31.14      4.90 o
  -4   1  18        1.82        2.72      1.62 o
  -3   1  18      213.95      226.12     12.69 o
  -2   1  18        0.99        0.81      1.66 o
  -1   1  18       43.37       50.06      5.23 o
   0   1  18      276.86      295.25     12.01 o
   1   1  18      231.03      240.17     10.63 o
   2   1  18      147.83      193.06     19.92 o
   3   1  18        1.34        8.45      3.53 o
   4   1  18      255.67      300.97     24.66 o
   5   1  18       39.66       49.15      8.03 o
   6   1  18       34.99       41.03      7.72 o
   7   1  18       17.72       26.71      8.95 o
   8   1  18        1.12        1.99      2.76 o
   9   1  18        7.69        7.28      4.22 o
  10   1  18        0.51        2.56      6.11 o
  11   1  18        4.97       11.23      5.18 o
 -10   2  18        0.39        0.88      5.24 o
  -9   2  18        5.61       10.79      4.11 o
  -8   2  18        1.97       -0.82      1.86 o
  -7   2  18        5.88        3.64      1.72 o
  -6   2  18       11.58       11.36      3.06 o
  -5   2  18        5.70        4.14      1.97 o
  -4   2  18        2.23        4.42      2.11 o
  -3   2  18       67.17       69.09      6.87 o
  -2   2  18       55.87       60.28      6.27 o
  -1   2  18        0.22        3.14      2.06 o
   0   2  18      135.32      146.85     11.51 o
   1   2  18      172.48      169.56     13.33 o
   2   2  18       11.05        5.75      5.28 o
   3   2  18       64.30       56.57      8.76 o
   4   2  18        2.33       -1.18      2.55 o
   5   2  18        1.02       -2.12      2.12 o
   6   2  18       18.47        8.38      2.99 o
   7   2  18        0.86        2.15      2.20 o
   8   2  18       14.03       12.58      6.64 o
   9   2  18       10.81        9.00     12.43 o
  10   2  18        4.37       12.95      6.58 o
  11   2  18        2.84       -1.65      2.80 o
 -10   3  18        2.20        2.18      2.35 o
  -9   3  18        7.72       13.25      5.59 o
  -8   3  18       10.41        8.66      3.96 o
  -7   3  18       16.03       11.75      3.95 o
  -6   3  18       15.38       15.50      3.87 o
  -5   3  18        3.09        4.63      2.10 o
  -4   3  18        0.79        5.01      2.58 o
  -3   3  18        4.71        9.82      3.10 o
  -2   3  18        1.24        2.31      1.31 o
  -1   3  18      127.59      111.91      8.99 o
   0   3  18        1.61       14.00      4.97 o
   1   3  18      135.17      151.78     13.13 o
   2   3  18       47.37       44.58     10.71 o
   3   3  18        0.42        0.10      3.64 o
   4   3  18        1.88       -4.29      5.78 o
   5   3  18        0.01       -0.71      2.60 o
   6   3  18       27.76       14.96      6.95 o
   7   3  18       20.03       26.96      8.80 o
   8   3  18       32.69       40.82     11.09 o
   9   3  18        7.37        7.83      4.35 o
  10   3  18        2.41        3.30      2.75 o
  -9   4  18        0.27        3.32      3.09 o
  -8   4  18        1.01       -0.92      2.76 o
  -7   4  18       12.07        1.26      2.70 o
  -6   4  18        7.27        5.73      2.78 o
  -5   4  18        0.10       -0.24      2.71 o
  -4   4  18        1.40        0.15      1.75 o
  -3   4  18       69.00       66.27      9.23 o
  -2   4  18        0.01        1.38      1.91 o
  -1   4  18       12.22        5.60      4.03 o
   0   4  18       16.77       17.33      4.60 o
   1   4  18       93.77       94.92     16.38 o
   2   4  18       45.86       36.43     10.31 o
   3   4  18       10.46       13.91      7.48 o
   4   4  18        8.92        4.61      4.95 o
   5   4  18        0.59        3.11      4.49 o
   6   4  18       18.65       36.85     11.25 o
   7   4  18       15.56       13.70      6.29 o
   8   4  18        2.96        6.85      7.56 o
  -8   5  18        7.38       -1.17      3.02 o
  -7   5  18        0.21       -0.48      4.13 o
  -6   5  18       30.32       21.96      6.68 o
  -5   5  18       46.87       56.45      9.13 o
  -4   5  18        0.18        9.42      4.69 o
  -3   5  18        7.43        9.64      3.26 o
  -2   5  18        3.45        5.76      2.77 o
  -1   5  18        5.31        9.36      3.78 o
   0   5  18       10.78       18.02      6.98 o
   1   5  18        0.60       -1.57      2.86 o
   2   5  18       25.82       37.46     10.79 o
   3   5  18       43.87       54.38     13.63 o
   4   5  18       14.73       20.32      8.64 o
   5   5  18        3.06        9.28      4.30 o
   6   5  18        2.65        6.61      6.05 o
  -6   6  18       12.34       16.44      5.63 o
  -5   6  18       30.27       28.98      6.65 o
  -4   6  18      130.25      151.80     14.98 o
  -3   6  18        4.65        2.82      3.09 o
  -2   6  18        1.42        5.33      3.80 o
  -1   6  18        0.47        0.20      2.01 o
   0   6  18        0.21       -1.37      4.11 o
   1   6  18       56.58       69.28     15.27 o
   2   6  18        0.88        0.24      4.22 o
   3   6  18        2.02        5.81      5.37 o
   4   6  18        3.55        9.47      6.75 o
  -5   7  18        9.18       13.18      7.51 o
  -4   7  18       15.02       15.47      5.44 o
  -3   7  18        5.60       14.35      4.89 o
  -2   7  18        1.42        6.14      5.59 o
  -1   7  18        5.21        8.03      6.61 o
   0   7  18        0.52       -1.46      3.56 o
   1   7  18       33.07       50.90     14.16 o
  -4   8  18        7.46        5.92      4.20 o
  -3   8  18        0.14       -1.96      4.47 o
 -10   1  19       10.58       12.87      6.03 o
  -9   1  19       28.77       32.89      7.05 o
  -8   1  19        0.43        0.90      2.38 o
  -7   1  19        5.78        1.55      1.95 o
  -6   1  19       32.57       25.04      4.20 o
  -5   1  19        0.07       -2.34      2.59 o
  -4   1  19       13.96       12.67      3.12 o
  -3   1  19       11.31       25.21      4.81 o
  -2   1  19        3.09        0.03      1.78 o
  -1   1  19       44.95       52.92      5.40 o
   0   1  19       34.80       60.84      5.98 o
   1   1  19       17.64       29.98      5.08 o
   2   1  19       13.16       20.94      7.51 o
   3   1  19        4.40        4.01      5.98 o
   4   1  19       35.11       40.08     10.49 o
   5   1  19        6.50        4.58      5.04 o
   6   1  19       13.03        6.76     13.46 o
   7   1  19        0.37        0.86      3.06 o
   8   1  19        0.68       -0.47      2.29 o
   9   1  19       13.51        7.60      3.54 o
  10   1  19        3.93        4.24      9.42 o
  -9   2  19        0.74        0.81      4.60 o
  -8   2  19        1.27        0.76      2.06 o
  -7   2  19       35.06       41.91      6.11 o
  -6   2  19       29.83       28.06      5.18 o
  -5   2  19       37.21       42.94      6.29 o
  -4   2  19        0.27        1.39      1.76 o
  -3   2  19       36.05       47.52      6.32 o
  -2   2  19        0.32        3.20      3.45 o
  -1   2  19        1.53        1.28      2.36 o
   0   2  19       11.52       24.24      5.67 o
   1   2  19      252.87      271.67     20.68 o
   2   2  19        0.48        6.10      3.46 o
   3   2  19       10.92        2.47      6.14 o
   4   2  19        0.02       -6.06      6.06 o
   5   2  19       14.06        5.27      2.37 o
   6   2  19        5.24        2.10      2.61 o
   7   2  19        2.47       -1.41      2.36 o
   8   2  19       55.79       63.00     10.09 o
   9   2  19        5.06        2.94      3.60 o
  -9   3  19        9.38        6.29      3.23 o
  -8   3  19        0.63        1.90      3.49 o
  -7   3  19       19.26       21.99      4.71 o
  -6   3  19       38.94       38.33      6.16 o
  -5   3  19       45.38       53.79      7.07 o
  -4   3  19        7.16        6.22      2.95 o
  -3   3  19        0.32        1.72      2.44 o
  -2   3  19       18.69       17.84      3.67 o
  -1   3  19        2.24        5.49      3.53 o
   0   3  19       15.27       19.07      7.33 o
   1   3  19      248.10      276.99     18.61 o
   2   3  19        0.29        0.04      3.47 o
   3   3  19        2.06        4.97      4.71 o
   4   3  19        0.23       13.24      7.39 o
   5   3  19        0.71       -1.34      4.90 o
   6   3  19        1.85       -3.12      5.51 o
   7   3  19       80.47       92.97     16.47 o
   8   3  19        3.98        4.56      4.93 o
  -8   4  19       11.46        1.26      5.98 o
  -7   4  19        0.57        0.51      2.69 o
  -6   4  19        4.88        1.13      3.62 o
  -5   4  19       16.63       15.68      8.60 o
  -4   4  19       41.99       42.10      8.04 o
  -3   4  19        3.43        2.07      1.96 o
  -2   4  19        8.34       11.20      3.45 o
  -1   4  19       26.82       33.63     14.01 o
   0   4  19        0.17       -0.16      2.43 o
   1   4  19       44.60       33.00      9.93 o
   2   4  19        7.45        5.33      5.31 o
   3   4  19        2.30        3.72      5.39 o
   4   4  19       37.41       33.92      9.97 o
   5   4  19       13.52       17.43      7.47 o
   6   4  19        1.78       -1.39      2.77 o
   7   4  19       15.57       18.95      9.66 o
  -7   5  19        0.03        1.53      3.89 o
  -6   5  19        0.27        5.22      3.14 o
  -5   5  19       24.02       20.99      5.41 o
  -4   5  19        4.52        3.63      2.04 o
  -3   5  19       10.72       11.23      3.50 o
  -2   5  19        3.43        1.17      4.21 o
  -1   5  19        8.51       10.75      4.61 o
   0   5  19        0.03        4.82      4.27 o
   1   5  19        0.02       14.06      7.61 o
   2   5  19       28.95       25.81      9.43 o
   3   5  19        0.02       -0.52      4.10 o
   4   5  19        0.28        2.99      5.74 o
  -5   6  19        4.53        7.54      5.03 o
  -4   6  19       31.66       38.91      8.14 o
  -3   6  19        2.75        3.90      3.45 o
  -2   6  19       12.26       20.80      8.10 o
  -1   6  19        0.02       -0.20      3.08 o
   0   6  19        0.02        1.82      4.67 o
   1   6  19        0.09        3.05      4.97 o
   2   6  19       12.57       15.40      7.80 o
  -5   7  19       67.31       81.01     15.35 o
  -4   7  19        8.54        9.78      4.44 o
  -3   7  19        3.72        6.23      4.61 o
  -2   7  19        1.64       -0.92      3.58 o
  -9   0  20       78.00      119.89     19.52 o
  -8   0  20        0.04       -2.33      2.91 o
  -7   0  20       24.75       46.04     11.10 o
  -6   0  20        1.30       -0.79      3.67 o
  -5   0  20        1.91        1.28      2.66 o
  -4   0  20       19.51       17.33      4.78 o
  -3   0  20        2.15        2.27      2.78 o
  -2   0  20       39.68       38.98      7.34 o
  -1   0  20       25.38       25.96      5.51 o
   0   0  20      132.12      153.97     13.41 o
   1   0  20       37.83       31.48     10.15 o
   2   0  20       58.38       60.05     13.74 o
   3   0  20       31.55       28.93     10.61 o
   4   0  20       20.10       22.35      9.34 o
   5   0  20       43.40       47.42     12.65 o
   6   0  20      276.48      274.79     30.39 o
   7   0  20        0.35       -0.30      4.89 o
   8   0  20        7.65        6.75      4.22 o
   9   0  20        1.82       -4.55      5.30 o
  -9   1  20        3.28        8.69      5.37 o
  -8   1  20        2.47        2.02      2.03 o
  -7   1  20       21.63       17.90      6.94 o
  -6   1  20       12.66       13.89      3.66 o
  -5   1  20        5.08       -3.05      3.13 o
  -4   1  20       16.46       12.63      3.30 o
  -3   1  20       12.35       15.08      3.40 o
  -2   1  20        1.57        0.41      1.65 o
  -1   1  20       33.96       39.78      5.04 o
   0   1  20       96.42       86.05      8.63 o
   1   1  20       19.33       20.01      5.76 o
   2   1  20       23.06       25.15      6.79 o
   3   1  20       60.86       76.77     11.06 o
   4   1  20       33.07       34.81      7.61 o
   5   1  20       17.69       23.51      6.85 o
   6   1  20        9.22       11.12      4.37 o
   7   1  20        2.14        0.91      2.02 o
   8   1  20        0.60        3.08      3.97 o
   9   1  20        1.87        0.09      4.01 o
  -9   2  20       13.26       16.41      6.77 o
  -8   2  20        0.00       -2.80      2.80 o
  -7   2  20       37.54       45.87      6.91 o
  -6   2  20        8.98       12.09      3.38 o
  -5   2  20       29.52       41.51      6.41 o
  -4   2  20       54.60       60.59      7.49 o
  -3   2  20       27.97       32.51      5.23 o
  -2   2  20       10.72        8.60      3.80 o
  -1   2  20        1.31        1.94      3.88 o
   0   2  20       16.19       19.93      5.45 o
   1   2  20       19.02       30.47      6.76 o
   2   2  20       57.26       65.70     13.58 o
   3   2  20       22.69       22.54      8.08 o
   4   2  20        0.64       -1.55      2.98 o
   5   2  20        5.92        3.55      3.33 o
   6   2  20        2.77       -2.21      2.21 o
   7   2  20        5.04        5.17      7.84 o
  -8   3  20       16.86       24.22      5.93 o
  -7   3  20       11.85       10.38      3.22 o
  -6   3  20       39.26       47.73      7.03 o
  -5   3  20       20.16       26.77      5.41 o
  -4   3  20        1.35        0.34      3.04 o
  -3   3  20       12.92       17.61      4.09 o
  -2   3  20        0.01        1.09      3.79 o
  -1   3  20        6.18       17.44      5.41 o
   0   3  20       13.57       21.29      8.31 o
   1   3  20       19.46       35.30     14.07 o
   2   3  20        5.94        4.13      4.63 o
   3   3  20        3.87        6.76      5.43 o
   4   3  20        3.53        2.60      4.39 o
   5   3  20        2.22        4.46      5.56 o
   6   3  20        5.44        6.65      2.57 o
  -8   4  20        1.21        7.12      5.07 o
  -7   4  20        0.11       -3.34      5.49 o
  -6   4  20        0.08        2.15      2.53 o
  -5   4  20        3.99        9.24      3.25 o
  -4   4  20        1.79        2.45      2.02 o
  -3   4  20       12.49        5.49      3.02 o
  -2   4  20        2.50        0.06      2.26 o
  -1   4  20        9.21       17.00      4.84 o
   0   4  20        0.37       -0.50      2.00 o
   1   4  20        0.01       -1.33      2.52 o
   2   4  20        0.22       -0.22      3.39 o
   3   4  20       20.07       23.47      8.38 o
   4   4  20       23.51       21.79      9.31 o
  -7   5  20        0.00       -3.91      5.90 o
  -6   5  20       12.25        2.40      7.36 o
  -5   5  20        5.00        9.12      3.62 o
  -4   5  20       28.23       50.02      9.06 o
  -3   5  20        4.94        7.96      4.23 o
  -2   5  20        2.42        1.01      3.16 o
  -1   5  20        5.53        0.87      2.43 o
   0   5  20        0.00        2.68      3.36 o
   1   5  20       10.49       13.69      6.44 o
   2   5  20        8.60       11.31      7.74 o
  -5   6  20       14.97       20.12      6.21 o
  -4   6  20        0.00        7.10      5.64 o
  -3   6  20        0.07       -2.23      2.46 o
  -2   6  20        4.89        3.73      6.13 o
  -1   6  20        0.88       -5.00      5.27 o
  -8   1  21        3.88        4.64      3.12 o
  -7   1  21       10.24        6.56      3.69 o
  -6   1  21        0.00        0.73      1.90 o
  -5   1  21        4.27        5.74      2.79 o
  -4   1  21        6.39        7.92      2.87 o
  -3   1  21        5.43        3.95      2.11 o
  -2   1  21       32.94       40.40      5.84 o
  -1   1  21       14.82       11.10      3.71 o
   0   1  21       23.91       25.29      7.29 o
   1   1  21        0.16       -1.38      3.18 o
   2   1  21        4.75        4.81      3.64 o
   3   1  21        4.30        1.20      2.30 o
   4   1  21       10.68       13.19      5.37 o
   5   1  21       33.11       36.56     12.04 o
   6   1  21       12.28       20.12      6.55 o
   7   1  21       10.37       20.62      8.79 o
  -8   2  21        5.32       17.91      7.71 o
  -7   2  21        0.25       -0.45      2.57 o
  -6   2  21        0.96       -1.60      2.14 o
  -5   2  21        0.60        1.93      2.11 o
  -4   2  21        0.00        2.17      4.58 o
  -3   2  21        0.60        1.04      1.84 o
  -2   2  21        0.77        7.53      3.49 o
  -1   2  21       12.77       14.09      4.83 o
   0   2  21        0.15        4.92      5.81 o
   1   2  21       41.33       45.32     12.49 o
   2   2  21       27.00       31.70     10.90 o
   3   2  21        5.32       12.63      7.46 o
   4   2  21        0.01        6.50      6.44 o
   5   2  21       14.43       16.72      8.27 o
  -7   3  21        0.76        0.53      3.90 o
  -6   3  21        1.81        3.55      2.26 o
  -5   3  21       11.66        7.65      3.46 o
  -4   3  21       14.19       13.10      4.32 o
  -3   3  21        4.63        1.15      2.64 o
  -2   3  21        0.47        8.02      4.77 o
  -1   3  21        1.79        4.57      3.70 o
   0   3  21      140.55      134.56     13.43 o
   1   3  21        4.27        9.79      5.90 o
   2   3  21       14.18       26.82      9.85 o
   3   3  21       19.74       14.82      8.07 o
   4   3  21        6.78        5.39      5.52 o
  -7   4  21        1.99        4.37      3.41 o
  -6   4  21        9.04       12.46     10.12 o
  -5   4  21       11.72       11.75      3.47 o
  -4   4  21        0.65        2.57      7.08 o
  -3   4  21        1.49       -0.07      2.16 o
  -2   4  21        1.45        3.69      2.95 o
  -1   4  21       15.06       23.03      6.14 o
   0   4  21        0.07        5.07     12.31 o
   1   4  21       25.62       34.78     11.23 o
   2   4  21       24.68       23.75     10.30 o
  -6   5  21        4.48        0.33      3.35 o
  -5   5  21       10.92       14.52      8.06 o
  -4   5  21        2.00        1.85      5.92 o
  -3   5  21        0.07        0.31      2.79 o
  -2   5  21        0.00       -5.83      6.81 o
  -1   5  21        1.71       -1.77      2.58 o
  -7   0  22       32.49       40.76     11.28 o
  -6   0  22        3.95        0.83      3.25 o
  -5   0  22        9.25       10.46      6.06 o
  -4   0  22        6.31        7.01      4.18 o
  -3   0  22        0.13       -3.19      3.19 o
  -2   0  22       31.78       38.70     11.34 o
  -1   0  22       16.77        9.40      3.57 o
   0   0  22       40.97       42.60     12.67 o
   1   0  22       22.28       20.69      8.83 o
   2   0  22       82.55      110.35     20.01 o
   3   0  22       34.67       27.43     10.60 o
   4   0  22        2.31        5.67      4.17 o
  -7   1  22        1.10        4.41      3.70 o
  -6   1  22       11.58       18.47      5.41 o
  -5   1  22       12.28        6.94      3.42 o
  -4   1  22        0.04       -1.04      1.91 o
  -3   1  22       18.00       22.01      4.64 o
  -2   1  22       42.50       56.30      9.03 o
  -1   1  22       90.89      114.95     20.11 o
   0   1  22        0.06        1.53      5.72 o
   1   1  22        1.40        1.39      2.00 o
   2   1  22       25.31       28.64      7.29 o
   3   1  22        0.30        0.56      2.90 o
   4   1  22       72.84       86.97     17.35 o
  -7   2  22        0.40        1.30      5.18 o
  -6   2  22        0.28       -1.17      2.56 o
  -5   2  22        4.33        4.90      2.47 o
  -4   2  22       16.39       12.55      5.42 o
  -3   2  22       16.24       16.21      5.00 o
  -2   2  22       11.09        8.54      2.90 o
  -1   2  22       27.88       30.95      7.01 o
   0   2  22      138.79      154.12     23.20 o
   1   2  22        1.76        7.25      5.80 o
   2   2  22        2.65        6.94      5.26 o
  -7   3  22       21.95       28.49      9.89 o
  -6   3  22        5.78        0.84      2.49 o
  -5   3  22        1.28        0.46      2.02 o
  -4   3  22       45.92       59.39     10.03 o
  -3   3  22        5.13        7.73      4.19 o
  -2   3  22       17.42       22.95      5.74 o
  -1   3  22        4.73        9.27      7.48 o
   0   3  22       22.86       38.45     11.78 o
  -6   4  22        2.03        1.49      2.78 o
  -5   4  22        0.29       -5.12      5.65 o
  -4   4  22       19.46       32.65      7.89 o
  -3   4  22        6.97        7.11      3.97 o
  -2   4  22        0.45       -0.61      3.34 o
  -1   4  22       12.37        5.32      4.94 o
  -2   5  22        0.15        0.13      3.87 o
  -6   1  23        0.02       -2.81      3.38 o
  -5   1  23        8.80       12.28      3.86 o
  -4   1  23       12.18       10.39      3.28 o
  -3   1  23        0.38        3.84      3.13 o
  -2   1  23       10.68        6.84      7.36 o
  -7   2  23        4.11       -1.14      4.69 o
  -6   2  23        0.81        3.62      2.35 o
  -5   2  23        0.74        0.31      2.19 o
  -4   2  23        0.58        2.35      2.55 o
  -3   2  23        0.00        8.43      4.58 o
  -2   2  23        0.00        6.67      4.67 o
  -4   3  23        4.98        8.89      6.29 o
  -3   3  23       13.78       25.25      9.54 o
  -2   3  23        4.61        6.42      5.40 o
  -2   4  23        5.87        6.45      4.25 o
  -5   0  24        0.14        8.89      5.91 o
  -4   1  24        3.25        6.11      5.42 o
  -4   2  24        4.68        4.84      4.93 o
 
